# Supplementary material for: Phase separation of planetary ices explains nondipolar magnetic fields of Uranus and Neptune
Source: Proc Natl Acad Sci U S A. 2024 Nov 25;121(49):e2403981121. doi: 10.1073/pnas.2403981121 (PMC11626115; doi:10.1073/pnas.2403981121)
Supplement: Supplementary file 1 — Dataset S01 (TXT) [file pnas.2403981121.sd01.txt]

Title:  Phase Separation of Planetary Ices Explains Nondipolar Magnetic Fields of Uranus and Neptune
Author: Burkhard Militzer
Table:  Parameters of Uranus model in Fig. 6
================================================================================
Byte-by-byte Description of file: logU2_layers_mrt_with_header.txt 
--------------------------------------------------------------------------------
   Bytes Format Units   Label   Explanations
--------------------------------------------------------------------------------
   1-  3 D3     ----    j       Spheroid index starting with 0 from the outside
   6- 17 F12.10 R_E     rE      Fractional equatorial radius of spheroid (1)
  20- 31 F12.10 R_E     rS      Fractional volumetric radius of spheroid, rS (2)
  34- 45 F12.10 R_E     rP      Fractional polar      radius of spheroid, rP
  48- 59 F12.10 M_P     CMass   Cumulative mass, computed from inside out (3)
  64- 75 F15.10 GPa     P       Pressure
  78- 89 F12.10 g/cm3   rho     Density of spheroid (4)
  92-103 F12.10 g/cm3   rho(P)  Density corresponding to pressure P (5)
--------------------------------------------------------------------------------
Note (1): In units of Uranus' equatorial radius, 25559 km.
Note (2): Defined such that 4/3*pi*rS^3 = spheroid volume.
Note (3): In units of planet masses. For Uranus M_P=14.536 Earth masses.
Note (4): Two density values are given because of the discretization error in
          CMS. Use the first value to compare with other interior models.
Note (5): Combine this value with pressure to compare the equation of state
--------------------------------------------------------------------------------
000  1.0000000000  0.9933204969  0.9801812325  1.0000000000    0.0001000000  0.0003295949  0.0003260459
001  0.9999625365  0.9932837015  0.9801457268  0.9999999711    0.0001027316  0.0003370924  0.0003331303
002  0.9999213266  0.9932432264  0.9801066702  0.9999999385    0.0001058049  0.0003454686  0.0003410385
003  0.9998759957  0.9931987039  0.9800637076  0.9999999019    0.0001092699  0.0003548412  0.0003498795
004  0.9998261317  0.9931497290  0.9800164484  0.9999998604    0.0001131852  0.0003653461  0.0003597796
005  0.9997712814  0.9930958565  0.9799644626  0.9999998135    0.0001176200  0.0003771409  0.0003708845
006  0.9997109460  0.9930365967  0.9799072777  0.9999997603    0.0001226564  0.0003904081  0.0003833630
007  0.9996445770  0.9929714108  0.9798443736  0.9999996996    0.0001283921  0.0004053588  0.0003974106
008  0.9995715712  0.9928997061  0.9797751781  0.9999996303    0.0001349439  0.0004222372  0.0004132537
009  0.9994912647  0.9928208307  0.9796990620  0.9999995510    0.0001424522  0.0004412595  0.0004311534
010  0.9994034846  0.9927346144  0.9796158608  0.9999994604    0.0001510305  0.0004625443  0.0004512806
011  0.9993085326  0.9926413537  0.9795258603  0.9999993576    0.0001607591  0.0004861961  0.0004737021
012  0.9992064087  0.9925410484  0.9794290601  0.9999992415    0.0001717599  0.0005123874  0.0004985681
013  0.9990971129  0.9924336983  0.9793254599  0.9999991105    0.0001841702  0.0005413150  0.0005260680
014  0.9989806452  0.9923193032  0.9792150592  0.9999989632    0.0001981449  0.0005731784  0.0005564013
015  0.9988570057  0.9921978631  0.9790978575  0.9999987975    0.0002138572  0.0006081705  0.0005897655
016  0.9987261943  0.9920693775  0.9789738544  0.9999986116    0.0002315006  0.0006464671  0.0006263471
017  0.9985882110  0.9919338464  0.9788430494  0.9999984032    0.0002512887  0.0006882190  0.0006663101
018  0.9984430559  0.9917912694  0.9787054420  0.9999981699    0.0002734565  0.0007336135  0.0007098093
019  0.9982907288  0.9916416464  0.9785610316  0.9999979090    0.0002982616  0.0007828683  0.0007570618
020  0.9981312299  0.9914849772  0.9784098176  0.9999976175    0.0003259876  0.0008361525  0.0008082654
021  0.9979645592  0.9913212615  0.9782517994  0.9999972923    0.0003569428  0.0008935692  0.0008635598
022  0.9977907165  0.9911504991  0.9780869764  0.9999969300    0.0003914596  0.0009551448  0.0009230115
023  0.9976097020  0.9909726897  0.9779153479  0.9999965268    0.0004298913  0.0010209606  0.0009866384
024  0.9974215156  0.9907878332  0.9777369132  0.9999960790    0.0004726153  0.0010906902  0.0010546089
025  0.9972261573  0.9905959293  0.9775516717  0.9999955824    0.0005200160  0.0011641391  0.0011259270
026  0.9970236271  0.9903969778  0.9773596224  0.9999950333    0.0005724879  0.0012421303  0.0012015797
027  0.9968139251  0.9901909783  0.9771607648  0.9999944268    0.0006304830  0.0013248638  0.0012818706
028  0.9965970512  0.9899779306  0.9769550980  0.9999937580    0.0006944851  0.0014127613  0.0013670603
029  0.9963730054  0.9897578344  0.9767426211  0.9999930217    0.0007650231  0.0015064675  0.0014577213
030  0.9961417877  0.9895306895  0.9765233333  0.9999922117    0.0008426847  0.0016066445  0.0015545143
031  0.9959033982  0.9892964956  0.9762972338  0.9999913214    0.0009281219  0.0017137157  0.0016580425
032  0.9956578368  0.9890552524  0.9760643216  0.9999903437    0.0010220424  0.0018278184  0.0017685358
033  0.9954051035  0.9888069596  0.9758245957  0.9999892710    0.0011251961  0.0019493796  0.0018862205
034  0.9951451984  0.9885516170  0.9755780553  0.9999880950    0.0012383931  0.0020789136  0.0020116335
035  0.9948781213  0.9882892240  0.9753246994  0.9999868070    0.0013625120  0.0022167719  0.0021452155
036  0.9946038724  0.9880197805  0.9750645269  0.9999853974    0.0014984929  0.0023631135  0.0022872276
037  0.9943224516  0.9877432860  0.9747975369  0.9999838562    0.0016473286  0.0025180831  0.0024377651
038  0.9940338590  0.9874597402  0.9745237281  0.9999821731    0.0018100642  0.0026821977  0.0025971503
039  0.9937380944  0.9871691426  0.9742430997  0.9999803367    0.0019878231  0.0028560232  0.0027659658
040  0.9934351580  0.9868714930  0.9739556503  0.9999783351    0.0021818140  0.0030400780  0.0029447521
041  0.9931250497  0.9865667908  0.9736613790  0.9999761553    0.0023933318  0.0032348385  0.0031340092
042  0.9928077696  0.9862550357  0.9733602846  0.9999737837    0.0026237577  0.0034408175  0.0033341966
043  0.9924833175  0.9859362273  0.9730523657  0.9999712057    0.0028745658  0.0036587597  0.0035459691
044  0.9921516936  0.9856103651  0.9727376214  0.9999684055    0.0031473438  0.0038891667  0.0037699891
045  0.9918128978  0.9852774486  0.9724160502  0.9999653666    0.0034437797  0.0041323201  0.0040066377
046  0.9914669301  0.9849374775  0.9720876509  0.9999620715    0.0037656487  0.0043883672  0.0042561225
047  0.9911137906  0.9845904512  0.9717524223  0.9999585021    0.0041148043  0.0046575065  0.0045185600
048  0.9907534792  0.9842363694  0.9714103631  0.9999546396    0.0044931838  0.0049405111  0.0047944110
049  0.9903859959  0.9838752314  0.9710614718  0.9999504637    0.0049028579  0.0052381647  0.0050845441
050  0.9900113407  0.9835070368  0.9707057471  0.9999459531    0.0053460374  0.0055510276  0.0053896288
051  0.9896295137  0.9831317852  0.9703431877  0.9999410851    0.0058250589  0.0058793709  0.0057101076
052  0.9892405148  0.9827494761  0.9699737922  0.9999358363    0.0063423642  0.0062231075  0.0060460643
053  0.9888443440  0.9823601089  0.9695975590  0.9999301825    0.0069004701  0.0065823990  0.0063974110
054  0.9884410013  0.9819636832  0.9692144868  0.9999240987    0.0075019916  0.0069578593  0.0067645946
055  0.9880304868  0.9815601984  0.9688245740  0.9999175587    0.0081496848  0.0073502361  0.0071483009
056  0.9876128004  0.9811496540  0.9684278192  0.9999105348    0.0088464648  0.0077603473  0.0075493246
057  0.9871879421  0.9807320495  0.9680242208  0.9999029979    0.0095954180  0.0081888863  0.0079684606
058  0.9867559119  0.9803073843  0.9676137773  0.9998949173    0.0103997964  0.0086362189  0.0084062426
059  0.9863167099  0.9798756579  0.9671964871  0.9998862611    0.0112629894  0.0091025327  0.0088629360
060  0.9858703359  0.9794368698  0.9667723486  0.9998769965    0.0121885098  0.0095878461  0.0093386425
061  0.9854167901  0.9789910194  0.9663413602  0.9998670898    0.0131799777  0.0100921138  0.0098333330
062  0.9849560725  0.9785381061  0.9659035202  0.9998565066    0.0142411146  0.0106153333  0.0103469720
063  0.9844881829  0.9780781294  0.9654588270  0.9998452117    0.0153757490  0.0111576025  0.0108796018
064  0.9840131215  0.9776110886  0.9650072789  0.9998331689    0.0165878270  0.0117192661  0.0114313953
065  0.9835308882  0.9771369832  0.9645488743  0.9998203409    0.0178814419  0.0123010637  0.0120029344
066  0.9830414830  0.9766558126  0.9640836113  0.9998066888    0.0192608811  0.0129036127  0.0125949394
067  0.9825449060  0.9761675762  0.9636114882  0.9997921720    0.0207306182  0.0135273138  0.0132079239
068  0.9820411571  0.9756722733  0.9631325033  0.9997767488    0.0222952935  0.0141723411  0.0138421789
069  0.9815302363  0.9751699034  0.9626466548  0.9997603765    0.0239596907  0.0148386449  0.0144977679
070  0.9810121436  0.9746604658  0.9621539408  0.9997430112    0.0257287125  0.0155259632  0.0151745376
071  0.9804868790  0.9741439598  0.9616543596  0.9997246089    0.0276073555  0.0162339028  0.0158721319
072  0.9799544426  0.9736203849  0.9611479092  0.9997051250    0.0296006930  0.0169622334  0.0165902085
073  0.9794148343  0.9730897403  0.9606345879  0.9996845143    0.0317138935  0.0177109750  0.0173286574
074  0.9788680541  0.9725520255  0.9601143938  0.9996627311    0.0339522517  0.0184803605  0.0180876149
075  0.9783141021  0.9720072397  0.9595873248  0.9996397283    0.0363212167  0.0192707087  0.0188673708
076  0.9777529782  0.9714553823  0.9590533792  0.9996154577    0.0388264059  0.0200823416  0.0196682526
077  0.9771846824  0.9708964527  0.9585125550  0.9995898702    0.0414736090  0.0209154232  0.0204905464
078  0.9766092147  0.9703304500  0.9579648502  0.9995629151    0.0442687697  0.0217697351  0.0213342194
079  0.9760265751  0.9697573737  0.9574102628  0.9995345418    0.0472179366  0.0226448975  0.0221989540
080  0.9754367637  0.9691772231  0.9568487908  0.9995046990    0.0503272404  0.0235404262  0.0230843161
081  0.9748397804  0.9685899973  0.9562804323  0.9994733354    0.0536028776  0.0244557700  0.0239897821
082  0.9742356252  0.9679956958  0.9557051852  0.9994404000    0.0570510986  0.0253903729  0.0249147885
083  0.9736242982  0.9673943179  0.9551230474  0.9994058414    0.0606782042  0.0263437970  0.0258588097
084  0.9730057992  0.9667858627  0.9545340169  0.9993696085    0.0644905591  0.0273159161  0.0268215646
085  0.9723801284  0.9661703297  0.9539380916  0.9993316496    0.0684946361  0.0283065960  0.0278029584
086  0.9717472858  0.9655477179  0.9533352694  0.9992919127    0.0726970148  0.0293157412  0.0288028564
087  0.9711072712  0.9649180269  0.9527255482  0.9992503451    0.0771043871  0.0303432930  0.0298211922
088  0.9704600848  0.9642812557  0.9521089259  0.9992068938    0.0817235639  0.0313891584  0.0308578968
089  0.9698057265  0.9636374036  0.9514854003  0.9991615054    0.0865614699  0.0324531716  0.0319128445
090  0.9691441963  0.9629864699  0.9508549693  0.9991141259    0.0916251331  0.0335350847  0.0329858286
091  0.9684754942  0.9623284539  0.9502176306  0.9990647015    0.0969216713  0.0346345828  0.0340765648
092  0.9677996203  0.9616633548  0.9495733821  0.9990131780    0.1024582812  0.0357512662  0.0351847121
093  0.9671165745  0.9609911718  0.9489222216  0.9989595016    0.1082422229  0.0368845346  0.0363097608
094  0.9664263568  0.9603119041  0.9482641469  0.9989036187    0.1142807855  0.0380338744  0.0374511203
095  0.9657289673  0.9596255510  0.9475991557  0.9988454760    0.1205812978  0.0391989337  0.0386083599
096  0.9650244058  0.9589321117  0.9469272458  0.9987850207    0.1271511527  0.0403794766  0.0397811913
097  0.9643126725  0.9582315854  0.9462484149  0.9987221996    0.1339978251  0.0415753348  0.0409694171
098  0.9635937673  0.9575239714  0.9455626608  0.9986569595    0.1411288832  0.0427863707  0.0421728878
099  0.9628676903  0.9568092688  0.9448699811  0.9985892471    0.1485519932  0.0440124520  0.0433914710
100  0.9621344413  0.9560874768  0.9441703735  0.9985190090    0.1562749206  0.0452534340  0.0446250307
101  0.9613940205  0.9553585946  0.9434638357  0.9984461916    0.1643055281  0.0465089441  0.0458733704
102  0.9606464278  0.9546226214  0.9427503655  0.9983707416    0.1726517347  0.0477782013  0.0471358703
103  0.9598916633  0.9538795565  0.9420299604  0.9982926069    0.1813214399  0.0490604476  0.0484117325
104  0.9591297268  0.9531293989  0.9413026181  0.9982117361    0.1903225227  0.0503550166  0.0497002427
105  0.9583606185  0.9523721479  0.9405683362  0.9981280789    0.1996628540  0.0516613429  0.0510007828
106  0.9575843383  0.9516078027  0.9398271123  0.9980415857    0.2093503108  0.0529789687  0.0523128396
107  0.9568008863  0.9508363624  0.9390789441  0.9979522074    0.2193927939  0.0543075500  0.0536360104
108  0.9560102623  0.9500578261  0.9383238291  0.9978598956    0.2297982461  0.0556468590  0.0549700089
109  0.9552124665  0.9492721931  0.9375617649  0.9977646021    0.2405746741  0.0569967765  0.0563146618
110  0.9544074988  0.9484794625  0.9367927491  0.9976662787    0.2517301681  0.0583572781  0.0576699003
111  0.9535953593  0.9476796335  0.9360167793  0.9975648773    0.2632729213  0.0597283312  0.0590357166
112  0.9527760478  0.9468727051  0.9352338529  0.9974603497    0.2752112289  0.0611098440  0.0604120403
113  0.9519495645  0.9460586767  0.9344439675  0.9973526480    0.2875534772  0.0625017036  0.0617987700
114  0.9511159093  0.9452375473  0.9336471207  0.9972417242    0.3003081396  0.0639037675  0.0631957794
115  0.9502750823  0.9444093160  0.9328433099  0.9971275306    0.3134837708  0.0653158553  0.0646029080
116  0.9494270833  0.9435739820  0.9320325326  0.9970100199    0.3270889987  0.0667377444  0.0660199549
117  0.9485719125  0.9427315443  0.9312147864  0.9968891452    0.3411325156  0.0681691690  0.0674466762
118  0.9477095698  0.9418820023  0.9303900686  0.9967648599    0.3556230679  0.0696098207  0.0688827848
119  0.9468400553  0.9410253549  0.9295583769  0.9966371182    0.3705694461  0.0710593519  0.0703279525
120  0.9459633688  0.9401616012  0.9287197085  0.9965058749    0.3859804749  0.0725173807  0.0717818138
121  0.9450795105  0.9392907405  0.9278740610  0.9963710855    0.4018650038  0.0739834832  0.0732439715
122  0.9441884803  0.9384127717  0.9270214318  0.9962327065    0.4182318959  0.0754571076  0.0747139449
123  0.9432902782  0.9375276941  0.9261618183  0.9960906956    0.4350899965  0.0769377058  0.0761911547
124  0.9423849043  0.9366355067  0.9252952179  0.9959450114    0.4524481306  0.0784248485  0.0776751105
125  0.9414723585  0.9357362087  0.9244216281  0.9957956138    0.4703151261  0.0799182153  0.0791654377
126  0.9405526408  0.9348297991  0.9235410462  0.9956424632    0.4886998366  0.0814175918  0.0806618686
127  0.9396257512  0.9339162770  0.9226534696  0.9954855209    0.5076111638  0.0829228649  0.0821642399
128  0.9386916898  0.9329956416  0.9217588956  0.9953247483    0.5270580808  0.0844340142  0.0836724854
129  0.9377504564  0.9320678919  0.9208573217  0.9951601074    0.5470496545  0.0859511008  0.0851866266
130  0.9368020513  0.9311330270  0.9199487452  0.9949915601    0.5675950654  0.0874742542  0.0867067605
131  0.9358464742  0.9301910461  0.9190331633  0.9948190683    0.5887036262  0.0890036569  0.0882330445
132  0.9348837252  0.9292419481  0.9181105736  0.9946425937    0.6103847974  0.0905395285  0.0897656819
133  0.9339138044  0.9282857322  0.9171809732  0.9944620979    0.6326481985  0.0920820979  0.0913049044
134  0.9329367117  0.9273223974  0.9162443594  0.9942775423    0.6555036147  0.0936314028  0.0928508835
135  0.9319524471  0.9263519427  0.9153007297  0.9940888884    0.6789609513  0.0951872485  0.0944035165
136  0.9309610107  0.9253743673  0.9143500812  0.9938960982    0.7030301773  0.0967493367  0.0959625533
137  0.9299624024  0.9243896702  0.9133924113  0.9936991348    0.7277212984  0.0983172893  0.0975276531
138  0.9289566222  0.9233978505  0.9124277172  0.9934979621    0.7530443348  0.0998906719  0.0990984070
139  0.9279436701  0.9223989072  0.9114559962  0.9932925454    0.7790093048  0.1014690187  0.1006743619
140  0.9269235462  0.9213928394  0.9104772456  0.9930828511    0.8056262130  0.1030518577  0.1022550455
141  0.9258962503  0.9203796462  0.9094914626  0.9928688469    0.8329050465  0.1046410042  0.1038399972
142  0.9248617826  0.9193593265  0.9084986444  0.9926504971    0.8608563820  0.1062481538  0.1054372703
143  0.9238201431  0.9183318795  0.9074987882  0.9924277418    0.8894940676  0.1078741927  0.1070539849
144  0.9227713316  0.9172973042  0.9064918913  0.9922005190    0.9188323977  0.1095174381  0.1086888582
145  0.9217153483  0.9162555997  0.9054779510  0.9919687705    0.9488854192  0.1111753270  0.1103397886
146  0.9206521931  0.9152067649  0.9044569643  0.9917324433    0.9796666734  0.1128442142  0.1120037120
147  0.9195818660  0.9141507990  0.9034289286  0.9914914924    1.0111888714  0.1145189904  0.1136763128
148  0.9185043670  0.9130877009  0.9023938409  0.9912458838    1.0434634476  0.1161942035  0.1153516079
149  0.9174196962  0.9120174697  0.9013516986  0.9909955957    1.0765004132  0.1178706911  0.1170274877
150  0.9163278535  0.9109401044  0.9003024987  0.9907406051    1.1103101077  0.1195474062  0.1187043036
151  0.9152288389  0.9098556041  0.8992462384  0.9904808916    1.1449026634  0.1212231549  0.1203807185
152  0.9141226525  0.9087639677  0.8981829149  0.9902164380    1.1802879526  0.1228970341  0.1220556811
153  0.9130092942  0.9076651943  0.8971125254  0.9899472295    1.2164756630  0.1245684405  0.1237284360
154  0.9118887640  0.9065592829  0.8960350669  0.9896732534    1.2534753784  0.1262370755  0.1253985303
155  0.9107610619  0.9054462326  0.8949505366  0.9893944982    1.2912966650  0.1279029460  0.1270658172
156  0.9096261879  0.9043260423  0.8938589316  0.9891109529    1.3299491618  0.1295663597  0.1287304538
157  0.9084841421  0.9031987111  0.8927602491  0.9888226065    1.3694426733  0.1312279129  0.1303928927
158  0.9073349244  0.9020642381  0.8916544861  0.9885294473    1.4097872623  0.1328884718  0.1320538672
159  0.9061785348  0.9009226221  0.8905416396  0.9882314621    1.4509933415  0.1345491467  0.1337143683
160  0.9050149733  0.8997738623  0.8894217069  0.9879286359    1.4930717597  0.1362112589  0.1353756155
161  0.9038442400  0.8986179577  0.8882946849  0.9876209512    1.5360338815  0.1378763033  0.1370390215
162  0.9026663348  0.8974549071  0.8871605708  0.9873083876    1.5798916580  0.1395459092  0.1387061516
163  0.9014812577  0.8962847097  0.8860193615  0.9869909215    1.6246576874  0.1412219795  0.1403787304
164  0.9002890088  0.8951073643  0.8848710541  0.9866685255    1.6703453230  0.1429067550  0.1420588660
165  0.8990895879  0.8939228699  0.8837156457  0.9863411671    1.7169688054  0.1446025121  0.1437488417
166  0.8978829952  0.8927312255  0.8825531333  0.9860088094    1.7645433009  0.1463114145  0.1454508948
167  0.8966692306  0.8915324300  0.8813835139  0.9856714106    1.8130848915  0.1480353709  0.1471670805
168  0.8954482942  0.8903264823  0.8802067844  0.9853289245    1.8626105159  0.1497759343  0.1488991386
169  0.8942201858  0.8891133813  0.8790229420  0.9849813021    1.9131378729  0.1515342496  0.1506484257
170  0.8929849056  0.8878931262  0.8778319837  0.9846284914    1.9646853037  0.1533110167  0.1524158694
171  0.8917424535  0.8866657157  0.8766339064  0.9842704392    2.0172716548  0.1551064698  0.1542019402
172  0.8904928296  0.8854311488  0.8754287070  0.9839070921    2.0709161280  0.1569203727  0.1560066388
173  0.8892360337  0.8841894245  0.8742163827  0.9835383973    2.1256381231  0.1587520252  0.1578294974
174  0.8879720660  0.8829405417  0.8729969304  0.9831643037    2.1814570752  0.1606002792  0.1596695909
175  0.8867009264  0.8816844994  0.8717703471  0.9827847636    2.2383922915  0.1624635618  0.1615255573
176  0.8854226150  0.8804212965  0.8705366297  0.9823997329    2.2964627898  0.1643399039  0.1633956230
177  0.8841371316  0.8791509319  0.8692957752  0.9820091728    2.3556871412  0.1662269730  0.1652776344
178  0.8828444764  0.8778734047  0.8680477806  0.9816130504    2.4160833183  0.1681221091  0.1671690916
179  0.8815446493  0.8765887139  0.8667926428  0.9812113394    2.4776685512  0.1700223631  0.1690671860
180  0.8802376504  0.8752968586  0.8655303587  0.9808040213    2.5404591923  0.1719244509  0.1709688300
181  0.8789234795  0.8739978377  0.8642609253  0.9803910860    2.6044705598  0.1738245735  0.1728704615
182  0.8776021368  0.8726916504  0.8629843396  0.9799725332    2.6697167073  0.1757188917  0.1747682086
183  0.8762736222  0.8713782957  0.8617005984  0.9795483724    2.7362103657  0.1776036729  0.1766582839
184  0.8749379358  0.8700577727  0.8604096986  0.9791186230    2.8039629391  0.1794739629  0.1785368559
185  0.8735950774  0.8687300804  0.8591116372  0.9786833173    2.8729839914  0.1813242798  0.1803974508
186  0.8722450472  0.8673952178  0.8578064110  0.9782425017    2.9432809823  0.1831538274  0.1822375378
187  0.8708878451  0.8660531841  0.8564940168  0.9777962257    3.0148610312  0.1849623310  0.1840566770
188  0.8695234712  0.8647039783  0.8551744516  0.9773445403    3.0877311129  0.1867498081  0.1858547447
189  0.8681519253  0.8633475995  0.8538477121  0.9768874975    3.1618981705  0.1885165260  0.1876318877
190  0.8667732076  0.8619840467  0.8525137952  0.9764251497    3.2373692155  0.1902629611  0.1893884820
191  0.8653873180  0.8606133191  0.8511726978  0.9759575489    3.3141514157  0.1919897634  0.1911250947
192  0.8639942565  0.8592354156  0.8498244164  0.9754847465    3.3922521720  0.1936977250  0.1928424501
193  0.8625940232  0.8578503354  0.8484689481  0.9750067929    3.4716791852  0.1953877535  0.1945414009
194  0.8611866180  0.8564580769  0.8471062895  0.9745237370    3.5524405140  0.1970608500  0.1962229041
195  0.8597720409  0.8550586385  0.8457364373  0.9740356259    3.6345446265  0.1987180901  0.1978879998
196  0.8583502919  0.8536520187  0.8443593884  0.9735425049    3.7180004447  0.2003606094  0.1995377955
197  0.8569213711  0.8522382159  0.8429751393  0.9730444174    3.8028173847  0.2019895904  0.2011734517
198  0.8554852783  0.8508172285  0.8415836869  0.9725414046    3.8890053927  0.2036062513  0.2027961701
199  0.8540420137  0.8493890549  0.8401850279  0.9720335052    3.9765749766  0.2052118356  0.2044071830
200  0.8525915773  0.8479536933  0.8387791588  0.9715207559    4.0655372351  0.2068076060  0.2060077439
201  0.8511339689  0.8465111423  0.8373660764  0.9710031907    4.1559038834  0.2083954227  0.2075992794
202  0.8496691887  0.8450614001  0.8359457773  0.9704808396    4.2476875355  0.2099768854  0.2091838326
203  0.8481972366  0.8436044651  0.8345182581  0.9699537294    4.3409016153  0.2115529314  0.2107624980
204  0.8467181126  0.8421403356  0.8330835156  0.9694218851    4.4355600846  0.2131244908  0.2123362097
205  0.8452318168  0.8406690100  0.8316415462  0.9688853300    4.5316774550  0.2146924844  0.2139058935
206  0.8437383491  0.8391904865  0.8301923467  0.9683440858    4.6292687988  0.2162578219  0.2154724649
207  0.8422377095  0.8377047634  0.8287359135  0.9677981723    4.7283497597  0.2178213993  0.2170368272
208  0.8407298980  0.8362118390  0.8272722433  0.9672476076    4.8289365621  0.2193840979  0.2185998694
209  0.8392149146  0.8347117120  0.8258013327  0.9666924087    4.9310460196  0.2209467812  0.2201624642
210  0.8376927594  0.8332043826  0.8243231781  0.9661325911    5.0346955429  0.2225102938  0.2217254660
211  0.8361634323  0.8316898513  0.8228377761  0.9655681690    5.1399031461  0.2240754586  0.2232897089
212  0.8346269333  0.8301681187  0.8213451233  0.9649991553    5.2466874529  0.2256430751  0.2248560046
213  0.8330832625  0.8286391855  0.8198452162  0.9644255612    5.3550677003  0.2272139173  0.2264251401
214  0.8315324198  0.8271030524  0.8183380513  0.9638473965    5.4650637427  0.2287887312  0.2279978757
215  0.8299744052  0.8255597201  0.8168236251  0.9632646698    5.5766960532  0.2303682330  0.2295749430
216  0.8284092187  0.8240091894  0.8153019340  0.9626773885    5.6899857249  0.2319531067  0.2311570424
217  0.8268368603  0.8224514610  0.8137729746  0.9620855585    5.8049544703  0.2335440021  0.2327448412
218  0.8252573301  0.8208865359  0.8122367433  0.9614891849    5.9216246191  0.2351416214  0.2343389859
219  0.8236706280  0.8193144149  0.8106932366  0.9608882715    6.0400191594  0.2367466503  0.2359402406
220  0.8220767540  0.8177350990  0.8091424508  0.9602828208    6.1601617455  0.2383595288  0.2375491302
221  0.8204757082  0.8161485890  0.8075843825  0.9596728347    6.2820765884  0.2399806611  0.2391660741
222  0.8188674904  0.8145548861  0.8060190280  0.9590583148    6.4057884495  0.2416104177  0.2407914607
223  0.8172521008  0.8129539912  0.8044463838  0.9584392622    6.5313226356  0.2432491366  0.2424256431
224  0.8156295394  0.8113459054  0.8028664463  0.9578156778    6.6587049932  0.8802168449  0.8704718704
225  0.8139080753  0.8096397106  0.8011899439  0.9554312787    7.1490265087  0.8992658322  0.8897445285
226  0.8121790357  0.8079259185  0.7995058740  0.9529947451    7.6530610070  0.9175598182  0.9084714657
227  0.8104424206  0.8062045311  0.7978142378  0.9505082212    8.1705065898  0.9347449274  0.9262531971
228  0.8086982299  0.8044755503  0.7961150362  0.9479748186    8.7008533958  0.9508433939  0.9428629305
229  0.8069464637  0.8027389784  0.7944082698  0.9453975966    9.2435938565  0.9661831354  0.9585463577
230  0.8051871219  0.8009948174  0.7926939392  0.9427787326    9.7983984372  0.9810634927  0.9736241627
231  0.8034202046  0.7992430696  0.7909720444  0.9401195990   10.3651032457  0.9957456691  0.9883763367
232  0.8016457117  0.7974837372  0.7892425859  0.9374208660   10.9436915765  1.0104577966  1.0030472625
233  0.7998636432  0.7957168226  0.7875055638  0.9346825913   11.5342777627  1.0253843572  1.0178467789
234  0.7980739993  0.7939423281  0.7857609783  0.9319043386   12.1370842553  1.0406668923  1.0329336850
235  0.7962767797  0.7921602561  0.7840088299  0.9290852944   12.7524184068  1.0564320551  1.0484407448
236  0.7944719846  0.7903706092  0.7822491189  0.9262243087   13.3806652168  1.0727968469  1.0644894279
237  0.7926596140  0.7885733898  0.7804818460  0.9233199223   14.0222829362  1.0898715258  1.0811930348
238  0.7908396678  0.7867686006  0.7787070121  0.9203703851   14.6778002291  1.1077614856  1.0986594324
239  0.7890121461  0.7849562442  0.7769246180  0.9173736711   15.3478143199  1.1264148370  1.1169627816
240  0.7871770488  0.7831363232  0.7751346652  0.9143279042   16.0328964719  1.1454389669  1.1358543270
241  0.7853343760  0.7813088399  0.7733371550  0.9112322784   16.7333831423  1.1644126059  1.1549057841
242  0.7834841276  0.7794737941  0.7715320890  0.9080871308   17.4493537950  1.1829318765  1.1737045284
243  0.7816263037  0.7776311854  0.7697194685  0.9048938945   18.1806368753  1.2006108172  1.1918550863
244  0.7797609042  0.7757810130  0.7678992950  0.9016550488   18.9268165286  1.2170847547  1.2089812198
245  0.7778879292  0.7739232763  0.7660715695  0.8983740578   19.6872418341  1.2320155931  1.2247303870
246  0.7760073786  0.7720579748  0.7642362928  0.8950552960   20.4610397910  1.2452065932  1.2387923251
247  0.7741192525  0.7701851079  0.7623934652  0.8917036634   21.2472011064  1.2569405414  1.2512096022
248  0.7722235508  0.7683046749  0.7605430865  0.8883232934   22.0448821892  1.2676047274  1.2623651404
249  0.7703202736  0.7664166752  0.7586851563  0.8849172730   22.8534749829  1.2775584364  1.2726330556
250  0.7684094208  0.7645211082  0.7568196738  0.8814877209   23.6725933448  1.2871309402  1.2823579456
251  0.7664909925  0.7626179733  0.7549466383  0.8780358709   24.5020576551  1.2966221749  1.2918543679
252  0.7645649886  0.7607072698  0.7530660488  0.8745621540   25.3418793795  1.3063052241  1.3014085373
253  0.7626314092  0.7587889972  0.7511779043  0.8710662727   26.1922467833  1.3164299339  1.3112814631
254  0.7606902543  0.7568631549  0.7492822040  0.8675472669   27.0535125832  1.3272230035  1.3217129493
255  0.7587415237  0.7549297422  0.7473789471  0.8640035787   27.9261812867  1.3387593074  1.3328839006
256  0.7567852177  0.7529887585  0.7454681333  0.8604334608   28.8108113087  1.3509472941  1.3447565318
257  0.7548213360  0.7510402033  0.7435497620  0.8568354212   29.7079053162  1.3636934509  1.3572333929
258  0.7528498789  0.7490840767  0.7416238332  0.8532082285   30.6179078362  1.3769109334  1.3702245025
259  0.7508708462  0.7471203789  0.7396903468  0.8495508927   31.5412086270  1.3905181954  1.3836458148
260  0.7488842379  0.7451491100  0.7377493030  0.8458626499   32.4781452344  1.4044379321  1.3974180167
261  0.7468900541  0.7431702703  0.7358007019  0.8421429502   33.4290049245  1.4185962718  1.4114656026
262  0.7448882947  0.7411838600  0.7338445438  0.8383914474   34.3940261449  1.4329221680  1.4257161714
263  0.7428789598  0.7391898793  0.7318808291  0.8346079909   35.3733996391  1.4473469534  1.4400999044
264  0.7408620493  0.7371883285  0.7299095583  0.8307926180   36.3672693166  1.4618041145  1.4545491898
265  0.7388375633  0.7351792077  0.7279307317  0.8269455476   37.3757330232  1.4762381800  1.4690004476
266  0.7368055018  0.7331625174  0.7259443497  0.8230671493   38.3988495101  1.4906123000  1.4834092682
267  0.7347658647  0.7311382576  0.7239504130  0.8191578944   39.4366508295  1.5048924844  1.4977411245
268  0.7327186520  0.7291064288  0.7219489218  0.8152183470   40.4891439840  1.5190456663  1.5119624806
269  0.7306638638  0.7270670311  0.7199398766  0.8112491611   41.5563112694  1.5330397115  1.5260407263
270  0.7286015000  0.7250200649  0.7179232778  0.8072510774   42.6381106499  1.5468434411  1.5399441937
271  0.7265315607  0.7229655306  0.7158991257  0.8032249201   43.7344761752  1.5604266667  1.5536421866
272  0.7244540459  0.7209034283  0.7138674207  0.7991715934   44.8453184487  1.5737602334  1.5671050197
273  0.7223689554  0.7188337583  0.7118281629  0.7950920778   45.9705251510  1.5868160687  1.5803040652
274  0.7202762895  0.7167565206  0.7097813525  0.7909874262   47.1099616249  1.5995672362  1.5932118039
275  0.7181760480  0.7146717148  0.7077269895  0.7868587602   48.2634715233  1.6119879909  1.6058018807
276  0.7160682309  0.7125793409  0.7056650740  0.7827072668   49.4308775231  1.6240556366  1.6180491596
277  0.7139528383  0.7104793986  0.7035956059  0.7785341895   50.6119834099  1.6357873143  1.6299434857
278  0.7118298702  0.7083718876  0.7015185849  0.7743407254   51.8066029996  1.6472368809  1.6415280483
279  0.7096993265  0.7062568079  0.6994340106  0.7701279313   53.0145872223  1.6584580126  1.6528574171
280  0.7075612072  0.7041341593  0.6973418827  0.7658967255   54.2358245042  1.6695025741  1.6639843825
281  0.7054155124  0.7020039414  0.6952422007  0.7616478933   55.4702399264  1.6804205894  1.6749599008
282  0.7032622420  0.6998661543  0.6931349641  0.7573820929   56.7177943234  1.6912602555  1.6858330880
283  0.7011013961  0.6977207976  0.6910201722  0.7530998612   57.9784833533  1.7020679919  1.6966512521
284  0.6989329747  0.6955678712  0.6888978245  0.7488016195   59.2523365691  1.7128885193  1.7074599583
285  0.6967569777  0.6934073749  0.6867679203  0.7444876788   60.5394165127  1.7237649613  1.7183031201
286  0.6945734051  0.6912393086  0.6846304590  0.7401582452   61.8398178510  1.7347389646  1.7292231108
287  0.6923822570  0.6890636721  0.6824854401  0.7358134243   63.1536665701  1.7458508334  1.7402608916
288  0.6901835334  0.6868804652  0.6803328628  0.7314532266   64.4811192393  1.7571396740  1.7514561509
289  0.6879772342  0.6846896878  0.6781727266  0.7270775708   65.8223623541  1.7686435481  1.7628474548
290  0.6857633594  0.6824913398  0.6760050311  0.7226862883   67.1776117679  1.7803940000  1.7744720203
291  0.6835419092  0.6802854211  0.6738297757  0.7182791404   68.5471078978  1.7923863393  1.7863453148
292  0.6813128833  0.6780719317  0.6716469600  0.7138559083   69.9310879748  1.8046023177  1.7984513481
293  0.6790762819  0.6758508714  0.6694565838  0.7094164271   71.3297754536  1.8170242595  1.8107721521
294  0.6768321050  0.6736222404  0.6672586467  0.7049605832   72.7433802513  1.8296350144  1.8232903225
295  0.6745803525  0.6713860384  0.6650531485  0.7004883135   74.1720989599  1.8424178880  1.8359889445
296  0.6723210244  0.6691422655  0.6628400891  0.6959996028   75.6161150162  1.8553565815  1.8488515280
297  0.6700541208  0.6668909216  0.6606194684  0.6914944832   77.0755988331  1.8684351410  1.8618619519
298  0.6677796417  0.6646320067  0.6583912862  0.6869730325   78.5507079018  1.8816379131  1.8750044168
299  0.6654975870  0.6623655207  0.6561555425  0.6824353727   80.0415868682  1.8949495087  1.8882634050
300  0.6632079568  0.6600914636  0.6539122374  0.6778816693   81.5483675897  1.9083547716  1.9016236466
301  0.6609107510  0.6578098353  0.6516613707  0.6733121303   83.0711691770  1.9218387537  1.9150700915
302  0.6586059696  0.6555206359  0.6494029426  0.6687270046   84.6100980242  1.9353866940  1.9285878865
303  0.6562936127  0.6532238654  0.6471369531  0.6641265818   86.1652478321  1.9489840027  1.9421623571
304  0.6539736803  0.6509195235  0.6448634024  0.6595111908   87.7366996284  1.9626162492  1.9557789934
305  0.6516461723  0.6486076105  0.6425822904  0.6548811989   89.3245217863  1.9762691535  1.9694234400
306  0.6493110888  0.6462881262  0.6402936173  0.6502370110   90.9287700469  1.9899297210  1.9830816508
307  0.6469684297  0.6439610707  0.6379973832  0.6455790662   92.5494884711  2.0035890125  1.9967427269
308  0.6446181950  0.6416264440  0.6356935881  0.6409078275   94.1867126654  2.0172390211  2.0103985293
309  0.6422603849  0.6392842460  0.6333822322  0.6362237795   95.8404704919  2.0308718192  2.0240410900
310  0.6398949991  0.6369344767  0.6310633155  0.6315274276   97.5107820938  2.0444795607  2.0376625212
311  0.6375220378  0.6345771363  0.6287368382  0.6268192978   99.1976599264  2.0580544826  2.0512550173
312  0.6351415010  0.6322122246  0.6264028001  0.6220999356  100.9011087969  2.0715889079  2.0648108574
313  0.6327533886  0.6298397417  0.6240612015  0.6173699062  102.6211259125  2.0850752487  2.0783224078
314  0.6303577007  0.6274596876  0.6217120423  0.6126297931  104.3577009371  2.0985060105  2.0917821263
315  0.6279544372  0.6250720623  0.6193553225  0.6078801980  106.1108160581  2.1118737954  2.1051825653
316  0.6255435982  0.6226768659  0.6169910420  0.6031217401  107.8804460622  2.1251713071  2.1185163765
317  0.6231251836  0.6202740983  0.6146192009  0.5983550553  109.6665584220  2.1383913557  2.1317763156
318  0.6206991935  0.6178637596  0.6122397989  0.5935807960  111.4691133929  2.1515268621  2.1449552466
319  0.6182656278  0.6154458498  0.6098528359  0.5887996297  113.2880641205  2.1645708633  2.1580461472
320  0.6158244866  0.6130203689  0.6074583119  0.5840122392  115.1233567594  2.1775165179  2.1710421139
321  0.6133757698  0.6105873169  0.6050562264  0.5792193212  116.9749306022  2.1903571109  2.1839363670
322  0.6109194774  0.6081466938  0.6026465793  0.5744215858  118.8427182210  2.2030860592  2.1967222562
323  0.6084556096  0.6056984992  0.6002293702  0.5696197559  120.7266456183  2.2156969176  2.2093932656
324  0.6059841661  0.6032427330  0.5978045987  0.5648145663  122.6266323912  2.2281860289  2.2219434112
325  0.6035051472  0.6007793952  0.5953722643  0.5600067578  124.5425941704  2.2405585469  2.2343736522
326  0.6010185526  0.5983084854  0.5929323665  0.5551970575  126.4744502462  2.2528213832  2.2466907458
327  0.5985243826  0.5958300035  0.5904849048  0.5503861754  128.4221251611  2.2649813835  2.2589015722
328  0.5960226369  0.5933439495  0.5880298784  0.5455748048  130.3855487330  2.2770453213  2.2710129425
329  0.5935133158  0.5908503230  0.5855672866  0.5407636224  132.3646560700  2.2890198912  2.2830315921
330  0.5909964190  0.5883491239  0.5830971286  0.5359532888  134.3593875774  2.3009117048  2.2949641755
331  0.5884719468  0.5858403521  0.5806194036  0.5311444487  136.3696889579  2.3127272860  2.3068172615
332  0.5859398989  0.5833240073  0.5781341107  0.5263377317  138.3955112047  2.3244730679  2.3185973294
333  0.5834002756  0.5808000895  0.5756412487  0.5215337521  140.4368105904  2.3361553903  2.3303107666
334  0.5808530767  0.5782685985  0.5731408168  0.5167331099  142.4935486503  2.3477804974  2.3419638659
335  0.5782983022  0.5757295341  0.5706328137  0.5119363904  144.5656921621  2.3593545369  2.3535628238
336  0.5757359522  0.5731828961  0.5681172383  0.5071441657  146.6532131220  2.3708835592  2.3651137400
337  0.5731660266  0.5706286842  0.5655940892  0.5023569937  148.7560887186  2.3823735170  2.3766226164
338  0.5705885255  0.5680668977  0.5630633652  0.4975754186  150.8743013031  2.3938302655  2.3880953573
339  0.5680034488  0.5654975355  0.5605250649  0.4927999715  153.0078383599  2.4052595634  2.3995377701
340  0.5654107966  0.5629205968  0.5579791867  0.4880311716  155.1566924740  2.4166670735  2.4109555656
341  0.5628105688  0.5603360805  0.5554257291  0.4832695259  157.3208612990  2.4280583642  2.4223543597
342  0.5602027655  0.5577439857  0.5528646905  0.4785155303  159.5003475236  2.4394389114  2.4337396747
343  0.5575873866  0.5551443115  0.5502960692  0.4737696695  161.6951588393  2.4508141001  2.4451169409
344  0.5549644322  0.5525370569  0.5477198635  0.4690324173  163.9053079073  2.4621892169  2.4564914993
345  0.5523339023  0.5499222210  0.5451360714  0.4643042376  166.1308123182  2.4735691152  2.4678684984
346  0.5496957968  0.5472998029  0.5425446911  0.4595855846  168.3716942482  2.4849581443  2.4792524687
347  0.5470501157  0.5446698016  0.5399457206  0.4548769046  170.6279800503  2.4963605587  2.4906476986
348  0.5443968591  0.5420322161  0.5373391578  0.4501786360  172.8997002157  2.5077805473  2.5020584098
349  0.5417360269  0.5393870456  0.5347250005  0.4454912096  175.1868893606  2.5192222361  2.5134887596
350  0.5390676192  0.5367342891  0.5321032464  0.4408150490  177.4895862155  2.5306896902  2.5249428433
351  0.5363916359  0.5340739457  0.5294738933  0.4361505706  179.8078336177  2.5421869172  2.5364246971
352  0.5337080771  0.5314060144  0.5268369388  0.4314981842  182.1416785044  2.5537178693  2.5479383008
353  0.5310169428  0.5287304946  0.5241923803  0.4268582931  184.4911719106  2.5652864462  2.5594875800
354  0.5283182329  0.5260473860  0.5215402151  0.4222312956  186.8563689684  2.5768964977  2.5710764093
355  0.5256119474  0.5233566886  0.5188804407  0.4176175838  189.2373289097  2.5885518270  2.5827086150
356  0.5228980864  0.5206584025  0.5162130543  0.4130175441  191.6341150724  2.6002561926  2.5943879775
357  0.5201766498  0.5179525274  0.5135380528  0.4084315571  194.0467949098  2.6120133120  2.6061182347
358  0.5174476377  0.5152390636  0.5108554333  0.4038599980  196.4754400030  2.6238268640  2.6179030843
359  0.5147110501  0.5125180109  0.5081651927  0.3993032366  198.9201260779  2.6357004916  2.6297461872
360  0.5119668869  0.5097893693  0.5054673277  0.3947616379  201.3809330253  2.6476378053  2.6416511696
361  0.5092151481  0.5070531389  0.5027618350  0.3902355616  203.8579449253  2.6596423854  2.6536216266
362  0.5064558338  0.5043093195  0.5000487111  0.3857253629  206.3512500757  2.6717177851  2.6656611246
363  0.5036889440  0.5015579113  0.4973279525  0.3812313925  208.8609410255  2.6838675334  2.6777732045
364  0.5009144786  0.4987989141  0.4945995553  0.3767539966  211.3871146114  2.6960951382  2.6899613844
365  0.4981324376  0.4960323281  0.4918635157  0.3722935172  213.9298720010  2.7084040887  2.7022291623
366  0.4953428211  0.4932581531  0.4891198298  0.3678502923  216.4893187394  2.7207978587  2.7145800196
367  0.4925456291  0.4904763892  0.4863684932  0.3634246559  219.0655648013  2.7332799097  2.7270174235
368  0.4897408615  0.4876870364  0.4836095018  0.3590169383  221.6587246494  2.9771398721  2.9713025038
369  0.4870798810  0.4850406302  0.4809918024  0.3545124906  224.3351729325  2.9915937378  2.9857697368
370  0.4844117328  0.4823870475  0.4783669498  0.3500232227  227.0272225561  3.0083564793  3.0025391554
371  0.4817364167  0.4797262899  0.4757349440  0.3455461888  229.7368698178  3.0251337394  3.0193210241
372  0.4790539328  0.4770583586  0.4730957853  0.3410819139  232.4640324032  3.0419288607  3.0361191112
373  0.4763642811  0.4743832549  0.4704494743  0.3366309170  235.2086281988  3.0587455893  3.0529369616
374  0.4736674615  0.4717009802  0.4677960113  0.3321937111  237.9705756201  3.0755880524  3.0697785037
375  0.4709634741  0.4690115357  0.4651353967  0.3277708025  240.7497939151  3.0924605999  3.0866479774
376  0.4682523189  0.4663149228  0.4624676310  0.3233626904  243.5462033184  3.1093678446  3.1035498456
377  0.4655339959  0.4636111426  0.4597927147  0.3189698671  246.3597252354  3.1263145770  3.1204887999
378  0.4628085050  0.4609001965  0.4571106481  0.3145928174  249.1902823441  3.1433057084  3.1374696739
379  0.4600758463  0.4581820857  0.4544214318  0.3102320189  252.0377986390  3.1603462664  3.1544974058
380  0.4573360198  0.4554568114  0.4517250663  0.3058879418  254.9021994661  3.1774412706  3.1715770262
381  0.4545890255  0.4527243749  0.4490215520  0.3015610492  257.7834114389  3.1945956519  3.1887134766
382  0.4518348633  0.4499847773  0.4463108895  0.2972517973  260.6813622779  3.2118125349  3.2059112825
383  0.4490735333  0.4472380199  0.4435930793  0.2929606380  263.5959790982  3.2290907760  3.2231711928
384  0.4463050355  0.4444841038  0.4408681220  0.2886880245  266.5271844980  3.2464282444  3.2404913149
385  0.4435293698  0.4417230300  0.4381360182  0.2844344122  269.4748956555  3.2638224912  3.2578693545
386  0.4407465363  0.4389547987  0.4353967685  0.2802002581  272.4390240454  3.2812707429  3.2753026968
387  0.4379565350  0.4361794097  0.4326503736  0.2759860218  275.4194751586  3.2987700223  3.2927884799
388  0.4351593659  0.4333968632  0.4298968341  0.2717921659  278.4161483404  3.3163171393  3.3103236291
389  0.4323550289  0.4306071591  0.4271361506  0.2676191559  281.4289366293  3.3339087358  3.3279048813
390  0.4295435241  0.4278102974  0.4243683240  0.2634674602  284.4577266457  3.3515413326  3.3455288306
391  0.4267248515  0.4250062779  0.4215933548  0.2593375498  287.5023985324  3.3692113765  3.3631919754
392  0.4238990111  0.4221951006  0.4188112439  0.2552298984  290.5628259474  3.3869152883  3.3808907658
393  0.4210660028  0.4193767655  0.4160219920  0.2511449818  293.6388761085  3.4046495102  3.3986216512
394  0.4182258267  0.4165512725  0.4132255999  0.2470832777  296.7304098904  3.4224105524  3.4163811270
395  0.4153784828  0.4137186214  0.4104220683  0.2430452654  299.8372819713  3.4401950378  3.4341657800
396  0.4125239711  0.4108788122  0.4076113981  0.2390314250  302.9593410286  3.4579997446  3.4519723323
397  0.4096622915  0.4080318447  0.4047935901  0.2350422375  306.0964299804  3.4758216459  3.4697976817
398  0.4067934441  0.4051777188  0.4019686451  0.2310781837  309.2483862693  3.4936579455  3.4876389395
399  0.4039174288  0.4023164343  0.3991365639  0.2271397441  312.4150421854  3.5115061094  3.5054934638
400  0.4010342458  0.3994479912  0.3962973474  0.2232273979  315.5962252232  3.5293638934  3.5233588889
401  0.3981438949  0.3965723893  0.3934509964  0.2193416229  318.7917584688  3.5472293617  3.5412331494
402  0.3952463762  0.3936896293  0.3905975119  0.2154828955  322.0014610081  3.5651008614  3.5591144810
403  0.3923416897  0.3907997119  0.3877368945  0.2116516895  325.2251483177  3.5829770771  3.5770013954
404  0.3894298353  0.3879026376  0.3848691453  0.2078484750  328.4626327080  3.6008585707  3.5948931637
405  0.3865108131  0.3849984072  0.3819942651  0.2040737167  331.7137251491  3.6187481496  3.6127918228
406  0.3835846231  0.3820870213  0.3791122547  0.2003278710  334.9782373945  3.6366486557  3.6307002708
407  0.3806512653  0.3791684804  0.3762231151  0.1966113864  338.2559820926  3.6545627866  3.6486212659
408  0.3777107396  0.3762427851  0.3733268470  0.1929247034  341.5467727424  3.6724930871  3.6665574177
409  0.3747630461  0.3733099359  0.3704234513  0.1892682547  344.8504236515  3.6904419426  3.6845111789
410  0.3718081848  0.3703699333  0.3675129290  0.1856424651  348.1667498988  3.7084115721  3.7024848390
411  0.3688461556  0.3674227777  0.3645952808  0.1820477522  351.4955673020  3.7264039817  3.7204805150
412  0.3658769586  0.3644684696  0.3616705076  0.1784845261  354.8366923573  3.7444207316  3.7384999911
413  0.3629005938  0.3615070092  0.3587386103  0.1749531899  358.1899419872  3.7624631089  3.7565446346
414  0.3599170612  0.3585383971  0.3557995898  0.1714541401  361.5551334625  3.7805322491  3.7746156367
415  0.3569263607  0.3555626334  0.3528534468  0.1679877661  364.9320844521  3.7986291425  3.7927140407
416  0.3539284925  0.3525797184  0.3499001821  0.1645544510  368.3206130959  3.8167546414  3.8108407488
417  0.3509234563  0.3495896523  0.3469397967  0.1611545708  371.7205381022  3.8349094662  3.8289965286
418  0.3479112524  0.3465924351  0.3439722912  0.1577884950  375.1316788724  3.8530942130  3.8471820201
419  0.3448918806  0.3435880668  0.3409976666  0.1544565862  378.5538556522  3.8713093602  3.8653977427
420  0.3418653411  0.3405765473  0.3380159235  0.1511592004  381.9868897129  3.8895552766  3.8836441030
421  0.3388316336  0.3375578765  0.3350270626  0.1478966867  385.4306035640  3.9078322280  3.9019214013
422  0.3357907584  0.3345320541  0.3320310847  0.1446693875  388.8848211980  3.9261403854  3.9202298403
423  0.3327427153  0.3314990801  0.3290279904  0.1414776382  392.3493683700  3.9444798325  3.9385695314
424  0.3296875044  0.3284589542  0.3260177802  0.1383217674  395.8240729141  3.9628505729  3.9569405035
425  0.3266251257  0.3254116760  0.3230004549  0.1352020964  399.3087650979  3.9812525382  3.9753427097
426  0.3235555791  0.3223572452  0.3199760148  0.1321189394  402.8032780185  3.9996855955  3.9937760356
427  0.3204788648  0.3192956614  0.3169444604  0.1290726033  406.3074480412  4.0181495553  4.0122403068
428  0.3173949826  0.3162269242  0.3139057920  0.1260633875  409.8211152842  4.0366441789  4.0307352967
429  0.3143039325  0.3131510331  0.3108600099  0.1230915837  413.3441241521  4.0551691270  4.0492607316
430  0.3112057147  0.3100679875  0.3078071143  0.1201574760  416.8763238694  4.0737235539  4.0678160492
431  0.3081003290  0.3069777869  0.3047471051  0.1172613409  420.4175687169  4.0923064297  4.0864002347
432  0.3049877755  0.3038804306  0.3016799823  0.1144034473  423.9677186098  4.1109168065  4.1050122993
433  0.3018680541  0.3007759183  0.2986057456  0.1115840563  427.5266399660  4.1295538262  4.1236513415
434  0.2987411650  0.2976642516  0.2955243946  0.1088034226  431.0942066388  4.1482167266  4.1423165532
435  0.2956071080  0.2945454323  0.2924359288  0.1060617924  434.6703009178  4.1669048474  4.1610072256
436  0.2924658831  0.2914194620  0.2893403472  0.1033594030  438.2548146019  4.1856176370  4.1797227557
437  0.2893174905  0.2882863423  0.2862376489  0.1006964822  441.8476501525  4.2043546594  4.1984626531
438  0.2861619300  0.2851460747  0.2831278326  0.0980732482  445.4487219304  4.2231156010  4.2172265468
439  0.2829992017  0.2819986602  0.2800108965  0.0954899095  449.0579575260  4.2419002784  4.2360141926
440  0.2798293056  0.2788441002  0.2768868387  0.0929466641  452.6752991886  4.2607086460  4.2548254808
441  0.2766522416  0.2756823954  0.2737556570  0.0904436998  456.3007053637  4.2795407806  4.2736604437
442  0.2734680099  0.2725135467  0.2706173485  0.0879811937  459.9341523290  4.2983966161  4.2925191341
443  0.2702766103  0.2693375548  0.2674719100  0.0855593117  463.5756357290  4.3172759837  4.3114013983
444  0.2670780428  0.2661544200  0.2643193379  0.0831782093  467.2251722863  4.3361787743  4.3303070980
445  0.2638723076  0.2629641427  0.2611596277  0.0808380304  470.8828018012  4.3551049492  4.3492361617
446  0.2606594045  0.2597667230  0.2579927746  0.0785389077  474.5485893221  4.3740545485  4.3681885921
447  0.2574393336  0.2565621609  0.2548187730  0.0762809619  478.2226275020  4.3930276995  4.3871644748
448  0.2542120948  0.2533504560  0.2516376163  0.0740643022  481.9050391555  4.4120246263  4.4061639872
449  0.2509776882  0.2501316061  0.2484492972  0.0718890243  485.5959800391  4.4310456594  4.4251874084
450  0.2477361138  0.2469056010  0.2452538076  0.0697552063  489.2956418737  4.4500912465  4.4442351291
451  0.2444873716  0.2436724290  0.2420511381  0.0676629139  493.0042556364  4.4691619636  4.4633076626
452  0.2412314616  0.2404320785  0.2388412783  0.0656122003  496.7220951464  4.4882585270  4.4824056562
453  0.2379683837  0.2371845383  0.2356242163  0.0636031068  500.4494809765  4.5073818056  4.5015299040
454  0.2346981380  0.2339297973  0.2323999390  0.0616356621  504.1867847253  4.5265328354  4.5206813594
455  0.2314207245  0.2306678448  0.2291684316  0.0597098823  507.9344336864  4.5457128334  4.5398611497
456  0.2281361431  0.2273986706  0.2259296777  0.0578257703  511.6929159596  4.5649232136  4.5590705914
457  0.2248443939  0.2241222644  0.2226836591  0.0559833156  515.4627860527  4.5841656039  4.5783112059
458  0.2215454769  0.2208386165  0.2194303551  0.0541824943  519.2446710283  4.6034418648  4.5975847378
459  0.2182393921  0.2175477174  0.2161697433  0.0524232685  523.0392772587  4.6227541232  4.6168931770
460  0.2149261394  0.2142495580  0.2129017984  0.0507055861  526.8473978716  4.6421047847  4.6362387927
461  0.2116057189  0.2109441295  0.2096264925  0.0490293807  530.6699209471  4.6614965188  4.6556241191
462  0.2082781306  0.2076314235  0.2063437946  0.0473945709  534.5078385350  4.6809322778  4.6750519612
463  0.2049433745  0.2043114320  0.2030536705  0.0458010605  538.3622566242  4.7004153227  4.6945254195
464  0.2016014505  0.2009841471  0.1997560823  0.0442487382  542.2344061879  4.7233469781  4.7174384334
465  0.1982523587  0.1976495603  0.1964509895  0.0427363885  546.1284067419  4.7478621983  4.7419298191
466  0.1948960991  0.1943076577  0.1931383487  0.0412634591  550.0469190973  4.7724767392  4.7665183751
467  0.1915326716  0.1909584250  0.1898181128  0.0398298728  553.9915172179  4.7971995011  4.7912097249
468  0.1881620763  0.1876018490  0.1864902298  0.0384355353  557.9639558454  4.8220333755  4.8160127396
469  0.1847843132  0.1842379169  0.1831546422  0.0370803361  561.9661839472  4.8469818890  4.8409276082
470  0.1813993823  0.1808666172  0.1798112871  0.0357641487  566.0003659813  4.8720510524  4.8659600802
471  0.1780072835  0.1774879394  0.1764600952  0.0344868292  570.0689072458  4.8972473985  4.8911163977
472  0.1746080170  0.1741018737  0.1731009904  0.0332482163  574.1744805336  4.9225780499  4.9164033601
473  0.1712015825  0.1707084114  0.1697338894  0.0320481306  578.3200562442  4.9480507867  4.9418283865
474  0.1677879803  0.1673075450  0.1663587009  0.0308863745  582.5089364753  4.9736741243  4.9673995897
475  0.1643672102  0.1638992678  0.1629753252  0.0297627316  586.7447937208  4.9994574016  4.9931258584
476  0.1609392723  0.1604835742  0.1595836537  0.0286769668  591.0317149125  5.0254108837  5.0190169507
477  0.1575041666  0.1570604599  0.1561835678  0.0276288253  595.3742516884  5.0515461794  5.0450836711
478  0.1540618931  0.1536299214  0.1527749390  0.0266180327  599.7774781903  5.0778766031  5.0713384682
479  0.1506124517  0.1501919566  0.1493576276  0.0256442941  604.2470575870  5.1044172736  5.0977954597
480  0.1471558425  0.1467465644  0.1459314827  0.0247072941  608.7893185949  9.4197870858  9.3980710898
481  0.1429340673  0.1425381148  0.1417457547  0.0227026055  618.9427085592  9.4625084531  9.4414068246
482  0.1387035557  0.1383205841  0.1375512813  0.0208003225  628.8917950363  9.5040578207  9.4835375930
483  0.1344643077  0.1340940172  0.1333480640  0.0189989870  638.6290679571  9.5444909967  9.5245260143
484  0.1302163233  0.1298584569  0.1291361042  0.0172970065  648.1471494648  9.5838511297  9.5644214210
485  0.1259596025  0.1256139439  0.1249154037  0.0156926604  657.4387744129  9.6221698838  9.6032610816
486  0.1216941453  0.1213605164  0.1206859646  0.0141841050  666.4967739977  9.6594458417  9.6410690104
487  0.1174199517  0.1170982104  0.1164477892  0.0127693810  675.3140426352  9.6955660331  9.6777875656
488  0.1131370217  0.1128270596  0.1122008801  0.0114464304  683.8834467837  9.7304056461  9.7132842760
489  0.1088453553  0.1085470949  0.1079452402  0.0102130949  692.1978418109  9.7638646805  9.7474470571
490  0.1045449525  0.1042583452  0.1036808726  0.0090671100  700.2501215634  9.7958654337  9.7801873706
491  0.1002358132  0.0999608365  0.0994077803  0.0080061013  708.0332612449  9.8263501319  9.8114377774
492  0.0959179376  0.0956545923  0.0951259665  0.0070275819  715.5403541561  9.8552809237  9.8411496443
493  0.0915913256  0.0913396333  0.0908354344  0.0061289510  722.7646443684  9.8826800343  9.8693077694
494  0.0872559772  0.0870159776  0.0865361870  0.0053074906  729.6995812136  9.9086110351  9.8959666073
495  0.0829118923  0.0826836405  0.0822282271  0.0045603656  736.3388467937  9.9331278972  9.9211858001
496  0.0785590711  0.0783426345  0.0779115576  0.0038846292  742.6763422816  9.9562741671  9.9450139493
497  0.0741975134  0.0739929665  0.0735861810  0.0032772276  748.7061756104  9.9780841290  9.9674898208
498  0.0698272194  0.0696346316  0.0692521001  0.0027350032  754.4226519548  9.9985838897  9.9886434685
499  0.0654481889  0.0652676222  0.0649093171  0.0022547007  759.8202667316 10.0177923902 10.0084972818
500  0.0610604221  0.0608919315  0.0605578346  0.0018329699  764.8937008651 10.0357309454 10.0270669643
501  0.0566639188  0.0565075529  0.0561976548  0.0014663691  769.6378216546 10.0524171604 10.0443854559
502  0.0522586792  0.0521144803  0.0518287801  0.0011513668  774.0476802121 10.0678315653 10.0604373493
503  0.0478447031  0.0477127079  0.0474512128  0.0008843462  778.1184978012 10.0819735968 10.0752175899
504  0.0434219906  0.0433022306  0.0430649552  0.0006616061  781.8456802133 10.0948395759 10.0887239580
505  0.0389905418  0.0388830437  0.0386700096  0.0004793633  785.2248205969 10.1064233544 10.1009514487
506  0.0345503565  0.0344551428  0.0342663782  0.0003337553  788.2517031992 10.1167169053 10.1118928904
507  0.0301014348  0.0300185242  0.0298540635  0.0002208424  790.9223078311 10.1257108569 10.1215395076
508  0.0256437767  0.0255731846  0.0254330676  0.0001366103  793.2328148827 10.1333947614 10.1298813864
509  0.0211773823  0.0211191213  0.0210033931  0.0000769728  795.1796107027 10.1397574207 10.1369075273
510  0.0167022514  0.0166563320  0.0165650422  0.0000377741  796.7592932980 10.1447881219 10.1426068926
511  0.0122183841  0.0121848150  0.0121180174  0.0000147920  797.9686784109 10.1484768014 10.1469690947
512  0.0077257469  0.0077045356  0.0076622878  0.0000037401  798.8048108444 10.1509889455 10.1499843823
