# Supplementary material for: Phase separation of planetary ices explains nondipolar magnetic fields of Uranus and Neptune
Source: Proc Natl Acad Sci U S A. 2024 Nov 25;121(49):e2403981121. doi: 10.1073/pnas.2403981121 (PMC11626115; doi:10.1073/pnas.2403981121)
Supplement: Supplementary file 3 — Dataset S03 (TXT) [file pnas.2403981121.sd03.txt]

Title:  Phase Separation of Planetary Ices Explains Nondipolar Magnetic Fields of Uranus and Neptune
Author: Burkhard Militzer
Table:  Parameters of Neptune model in Fig. 6
================================================================================
Byte-by-byte Description of file: logN2_layers_mrt_with_header.txt 
--------------------------------------------------------------------------------
   Bytes Format Units   Label   Explanations
--------------------------------------------------------------------------------
   1-  3 D3     ----    j       Spheroid index starting with 0 from the outside
   6- 17 F12.10 R_E     rE      Fractional equatorial radius of spheroid (1)
  20- 31 F12.10 R_E     rS      Fractional volumetric radius of spheroid, rS (2)
  34- 45 F12.10 R_E     rP      Fractional polar      radius of spheroid, rP
  48- 59 F12.10 M_P     CMass   Cumulative mass, computed from inside out (3)
  64- 75 F15.10 GPa     P       Pressure
  78- 89 F12.10 g/cm3   rho     Density of spheroid (4)
  92-103 F12.10 g/cm3   rho(P)  Density corresponding to pressure P (5)
--------------------------------------------------------------------------------
Note (1): In units of Neptune' equatorial radius, 24766 km.
Note (2): Defined such that 4/3*pi*rS^3 = spheroid volume.
Note (3): In units of planet masses. For Neptune M_P=17.148 Earth masses.
Note (4): Two density values are given because of the discretization error in
          CMS. Use the first value to compare with other interior models.
Note (5): Combine this value with pressure to compare the equation of state
--------------------------------------------------------------------------------
000  1.0000000000  0.9938821891  0.9818273747  1.0000000000    0.0001000000  0.0003418678  0.0003370634
001  0.9999615911  0.9938443770  0.9817907204  0.9999999762    0.0001035491  0.0003520398  0.0003466494
002  0.9999193414  0.9938027837  0.9817504004  0.9999999492    0.0001075695  0.0003634634  0.0003574032
003  0.9998728667  0.9937570310  0.9817060481  0.9999999186    0.0001121359  0.0003763193  0.0003694914
004  0.9998217445  0.9937067030  0.9816572602  0.9999998838    0.0001173372  0.0003908182  0.0003831082
005  0.9997655101  0.9936513421  0.9816035930  0.9999998439    0.0001232797  0.0004072060  0.0003984803
006  0.9997036522  0.9935904450  0.9815445585  0.9999997983    0.0001300914  0.0004257690  0.0004158721
007  0.9996356086  0.9935234581  0.9814796198  0.9999997458    0.0001379269  0.0004468399  0.0004355909
008  0.9995607606  0.9934497723  0.9814081864  0.9999996853    0.0001469739  0.0004708031  0.0004579929
009  0.9994784278  0.9933687177  0.9813296087  0.9999996151    0.0001574609  0.0004979862  0.0004834884
010  0.9993885521  0.9932802371  0.9812438308  0.9999995340    0.0001695719  0.0005285912  0.0005123310
011  0.9992915624  0.9931847526  0.9811512619  0.9999994412    0.0001834475  0.0005628621  0.0005446764
012  0.9991874587  0.9930822640  0.9810519015  0.9999993352    0.0001993097  0.0006011192  0.0005808420
013  0.9990762411  0.9929727713  0.9809457494  0.9999992142    0.0002174117  0.0006436757  0.0006211475
014  0.9989579095  0.9928562743  0.9808328052  0.9999990764    0.0002380402  0.0006908185  0.0006658966
015  0.9988324639  0.9927327727  0.9807130684  0.9999989197    0.0002615164  0.0007428179  0.0007153593
016  0.9986999043  0.9926022665  0.9805865387  0.9999987416    0.0002881984  0.0008000333  0.0007698457
017  0.9985602308  0.9924647553  0.9804532155  0.9999985396    0.0003184865  0.0008627958  0.0008297207
018  0.9984134433  0.9923202390  0.9803130984  0.9999983107    0.0003528247  0.0009313355  0.0008952719
019  0.9982595418  0.9921687174  0.9801661870  0.9999980517    0.0003916992  0.0010057583  0.0009666714
020  0.9980985263  0.9920101903  0.9800124806  0.9999977592    0.0004356352  0.0010862573  0.0010440112
021  0.9979303968  0.9918446575  0.9798519788  0.9999974295    0.0004852014  0.0011731961  0.0011276148
022  0.9977551534  0.9916721187  0.9796846809  0.9999970584    0.0005410198  0.0012665116  0.0012177832
023  0.9975727959  0.9914925739  0.9795105864  0.9999966416    0.0006037476  0.0013648819  0.0013135208
024  0.9973833245  0.9913060228  0.9793296946  0.9999961752    0.0006740120  0.0014697139  0.0014149948
025  0.9971867391  0.9911124651  0.9791420050  0.9999956542    0.0007525457  0.0015816923  0.0015232347
026  0.9969830398  0.9909119006  0.9789475168  0.9999950735    0.0008401581  0.0017015351  0.0016389734
027  0.9967722264  0.9907043291  0.9787462294  0.9999944272    0.0009377427  0.0018299623  0.0017629224
028  0.9965542991  0.9904897504  0.9785381419  0.9999937090    0.0010462830  0.0019677643  0.0018958259
029  0.9963292578  0.9902681643  0.9783232538  0.9999929118    0.0011668627  0.0021158419  0.0020385396
030  0.9960971025  0.9900395704  0.9781015643  0.9999920280    0.0013006788  0.0022749543  0.0021919305
031  0.9958578332  0.9898039686  0.9778730725  0.9999910490    0.0014490401  0.0024455980  0.0023566382
032  0.9956114500  0.9895613585  0.9776377777  0.9999899658    0.0016133554  0.0026279966  0.0025330151
033  0.9953579528  0.9893117400  0.9773956789  0.9999887687    0.0017951191  0.0028225419  0.0027212944
034  0.9950973416  0.9890551128  0.9771467755  0.9999874476    0.0019959250  0.0030298547  0.0029220147
035  0.9948296164  0.9887914765  0.9768910665  0.9999859916    0.0022174865  0.0032505567  0.0031358187
036  0.9945547772  0.9885208308  0.9766285509  0.9999843888    0.0024616420  0.0034852162  0.0033632970
037  0.9942728241  0.9882431755  0.9763592280  0.9999826267    0.0027303559  0.0037347122  0.0036050787
038  0.9939837569  0.9879585102  0.9760830966  0.9999806920    0.0030257481  0.0040002349  0.0038623050
039  0.9936875758  0.9876668345  0.9758001560  0.9999785699    0.0033501267  0.0042825577  0.0041360060
040  0.9933842807  0.9873681481  0.9755104050  0.9999762448    0.0037059634  0.0045819464  0.0044266951
041  0.9930738717  0.9870624506  0.9752138426  0.9999737004    0.0040958567  0.0048985577  0.0047344943
042  0.9927563486  0.9867497418  0.9749104679  0.9999709194    0.0045225251  0.0052333994  0.0050598981
043  0.9924317116  0.9864300211  0.9746002798  0.9999678837    0.0049888849  0.0055876344  0.0054041470
044  0.9920999606  0.9861032883  0.9742832772  0.9999645737    0.0054980728  0.0059619982  0.0057682157
045  0.9917610956  0.9857695429  0.9739594590  0.9999609684    0.0060534159  0.0063567031  0.0061525912
046  0.9914151167  0.9854287845  0.9736288240  0.9999570464    0.0066583890  0.0067717192  0.0065572795
047  0.9910620237  0.9850810128  0.9732913712  0.9999527853    0.0073165929  0.0072075021  0.0069824532
048  0.9907018168  0.9847262272  0.9729470994  0.9999481619    0.0080318032  0.0076647482  0.0074287158
049  0.9903344959  0.9843644275  0.9725960073  0.9999431515    0.0088079991  0.0081443680  0.0078968637
050  0.9899600610  0.9839956131  0.9722380938  0.9999377285    0.0096493921  0.0086474144  0.0083878981
051  0.9895785122  0.9836197836  0.9718733577  0.9999318654    0.0105604488  0.0091748745  0.0089028662
052  0.9891898493  0.9832369386  0.9715017977  0.9999255334    0.0115458938  0.0097273060  0.0094426180
053  0.9887940725  0.9828470777  0.9711234124  0.9999187025    0.0126106712  0.0103046413  0.0100073725
054  0.9883911817  0.9824502005  0.9707382008  0.9999113419    0.0137598807  0.0109065610  0.0105968987
055  0.9879811769  0.9820463063  0.9703461613  0.9999034200    0.0149987492  0.0115327571  0.0112108553
056  0.9875640581  0.9816353949  0.9699472928  0.9998949049    0.0163326307  0.0121832062  0.0118490106
057  0.9871398254  0.9812174657  0.9695415938  0.9998857635    0.0177670378  0.0128587411  0.0125117334
058  0.9867084787  0.9807925183  0.9691290630  0.9998759617    0.0193077458  0.0135604297  0.0132000836
059  0.9862700180  0.9803605522  0.9687096989  0.9998654635    0.0209608284  0.0142890788  0.0139150350
060  0.9858244433  0.9799215669  0.9682835003  0.9998542314    0.0227326363  0.0150450688  0.0146571921
061  0.9853717546  0.9794755619  0.9678504656  0.9998422268    0.0246297507  0.0158283758  0.0154267362
062  0.9849119520  0.9790225367  0.9674105933  0.9998294101    0.0266589360  0.0166384704  0.0162234231
063  0.9844450354  0.9785624908  0.9669638822  0.9998157415    0.0288270752  0.0174745310  0.0170464918
064  0.9839710048  0.9780954238  0.9665103305  0.9998011807    0.0311411275  0.0183359986  0.0178952179
065  0.9834898602  0.9776213350  0.9660499370  0.9997856873    0.0336081587  0.0192226694  0.0187692099
066  0.9830016016  0.9771402239  0.9655826999  0.9997692203    0.0362353853  0.0201347121  0.0196684450
067  0.9825062291  0.9766520901  0.9651086178  0.9997517375    0.0390302265  0.0210725915  0.0205932602
068  0.9820037426  0.9761569330  0.9646276892  0.9997331958    0.0420003483  0.0220366292  0.0215441317
069  0.9814941421  0.9756547520  0.9641399124  0.9997135508    0.0451536483  0.0230267018  0.0225211407
070  0.9809774276  0.9751455466  0.9636452858  0.9996927577    0.0484981956  0.0240424815  0.0235240519
071  0.9804535991  0.9746293162  0.9631438079  0.9996707709    0.0520422002  0.0250834463  0.0245524427
072  0.9799226567  0.9741060603  0.9626354770  0.9996475448    0.0557939835  0.0261489017  0.0256057003
073  0.9793846003  0.9735757783  0.9621202915  0.9996230335    0.0597619482  0.0272380526  0.0266830688
074  0.9788394299  0.9730384696  0.9615982497  0.9995971913    0.0639545588  0.0283500809  0.0277837412
075  0.9782871455  0.9724941336  0.9610693500  0.9995699726    0.0683803320  0.0294840227  0.0289068314
076  0.9777277472  0.9719427698  0.9605335906  0.9995413319    0.0730478083  0.0306392394  0.0300514424
077  0.9771612348  0.9713843775  0.9599909698  0.9995112241    0.0779655969  0.0318156091  0.0312172319
078  0.9765876085  0.9708189562  0.9594414859  0.9994796034    0.0831424556  0.0330131263  0.0324041707
079  0.9760068682  0.9702465052  0.9588851371  0.9994464236    0.0885873103  0.0342317375  0.0336122422
080  0.9754190139  0.9696670240  0.9583219218  0.9994116377    0.0943092484  0.0354712715  0.0348413404
081  0.9748240457  0.9690805119  0.9577518381  0.9993751987    0.1003174997  0.0367314004  0.0360912271
082  0.9742219634  0.9684869683  0.9571748842  0.9993370594    0.1066214097  0.0380113618  0.0373614040
083  0.9736127672  0.9678863926  0.9565910584  0.9992971726    0.1132303622  0.0393102317  0.0386509361
084  0.9729964570  0.9672787841  0.9560003587  0.9992554919    0.1201537458  0.0406273095  0.0399590033
085  0.9723730328  0.9666641422  0.9554027835  0.9992119710    0.1274009868  0.0419621111  0.0412850144
086  0.9717424947  0.9660424663  0.9547983307  0.9991665640    0.1349815832  0.0433143296  0.0426285781
087  0.9711048425  0.9654137558  0.9541869987  0.9991192247    0.1429051343  0.0446837794  0.0439894552
088  0.9704600764  0.9647780099  0.9535687854  0.9990699069    0.1511813620  0.0460703268  0.0453674935
089  0.9698081963  0.9641352280  0.9529436890  0.9990185640    0.1598201198  0.0474737941  0.0467625653
090  0.9691492023  0.9634854096  0.9523117076  0.9989651496    0.1688313851  0.0488934211  0.0481742803
091  0.9684830942  0.9628285538  0.9516728392  0.9989096175    0.1782251470  0.0503281142  0.0496016103
092  0.9678098722  0.9621646600  0.9510270820  0.9988519226    0.1880113358  0.0517768615  0.0510434944
093  0.9671295362  0.9614937276  0.9503744339  0.9987920208    0.1981998305  0.0532387632  0.0524989727
094  0.9664420862  0.9608157559  0.9497148931  0.9987298686    0.2088004732  0.0547130503  0.0539672077
095  0.9657475222  0.9601307442  0.9490484574  0.9986654237    0.2198230879  0.0561990974  0.0554474991
096  0.9650458442  0.9594386918  0.9483751251  0.9985986438    0.2312775048  0.0576964326  0.0569392961
097  0.9643370523  0.9587395981  0.9476948940  0.9985294874    0.2431735864  0.0592047444  0.0584422050
098  0.9636211464  0.9580334622  0.9470077621  0.9984579134    0.2555212586  0.0607238738  0.0599559939
099  0.9628981265  0.9573202837  0.9463137274  0.9983838803    0.2683305409  0.0622537225  0.0614805479
100  0.9621679926  0.9566000616  0.9456127879  0.9983073473    0.2816115591  0.0637942081  0.0630157764
101  0.9614307448  0.9558727953  0.9449049414  0.9982282730    0.2953745492  0.0653452494  0.0645616009
102  0.9606863829  0.9551384842  0.9441901860  0.9981466166    0.3096298585  0.0669067434  0.0661179323
103  0.9599349071  0.9543971274  0.9434685196  0.9980623370    0.3243879408  0.0684785467  0.0676846496
104  0.9591763173  0.9536487243  0.9427399400  0.9979753935    0.3396593484  0.0700604647  0.0692615851
105  0.9584106136  0.9528932742  0.9420044452  0.9978857454    0.3554547200  0.0716522451  0.0708485165
106  0.9576377958  0.9521307763  0.9412620330  0.9977933524    0.3717847675  0.0732535765  0.0724451621
107  0.9568578641  0.9513612298  0.9405127013  0.9976981746    0.3886602611  0.0748640908  0.0740511821
108  0.9560708184  0.9505846342  0.9397564480  0.9976001727    0.4060920142  0.0764833180  0.0756661766
109  0.9552766587  0.9498009885  0.9389932709  0.9974993079    0.4240908580  0.0781105455  0.0772895506
110  0.9544753850  0.9490102921  0.9382231678  0.9973955425    0.4426675794  0.0797450465  0.0789205560
111  0.9536669973  0.9482125442  0.9374461366  0.9972888397    0.4618329130  0.0813861700  0.0805585011
112  0.9528514957  0.9474077442  0.9366621751  0.9971791638    0.4815975528  0.0830333572  0.0822027781
113  0.9520288801  0.9465958911  0.9358712811  0.9970664801    0.5019721700  0.0846861579  0.0838528798
114  0.9511991505  0.9457769844  0.9350734524  0.9969507543    0.5229674353  0.0863442747  0.0855084218
115  0.9503623069  0.9449510231  0.9342686867  0.9968319531    0.5445940542  0.0880075905  0.0871692011
116  0.9495183494  0.9441180065  0.9334569818  0.9967100431    0.5668628108  0.0896761218  0.0888351703
117  0.9486672779  0.9432779338  0.9326383355  0.9965849915    0.5897846021  0.0913500001  0.0905064048
118  0.9478090923  0.9424308042  0.9318127455  0.9964567651    0.6133704688  0.0930294530  0.0921830863
119  0.9469437929  0.9415766170  0.9309802095  0.9963253309    0.6376316236  0.0947147675  0.0938654820
120  0.9460713794  0.9407153713  0.9301407253  0.9961906554    0.6625794703  0.0964061091  0.0955538466
121  0.9451918519  0.9398470663  0.9292942906  0.9960527053    0.6882255758  0.0981034565  0.0972482459
122  0.9443052105  0.9389717013  0.9284409030  0.9959114474    0.7145816230  0.0998066396  0.0989485833
123  0.9434114551  0.9380892753  0.9275805603  0.9957668487    0.7416593723  0.1015153553  0.1006546205
124  0.9425105857  0.9371997877  0.9267132602  0.9956188773    0.7694706239  0.1032291900  0.1023659967
125  0.9416026023  0.9363032376  0.9258390002  0.9954675018    0.7980271863  0.1049476450  0.1040822527
126  0.9406875050  0.9353996241  0.9249577782  0.9953126919    0.8273408491  0.1066712311  0.1058028586
127  0.9397652937  0.9344889465  0.9240695916  0.9951544166    0.8574236641  0.1084131842  0.1075337660
128  0.9388359684  0.9335712039  0.9231744382  0.9949926256    0.8882915749  0.1101778390  0.1092870219
129  0.9378995291  0.9326463956  0.9222723155  0.9948272619    0.9199620037  0.1119646900  0.1110628480
130  0.9369559758  0.9317145206  0.9213632213  0.9946582690    0.9524524963  0.1137723140  0.1128602778
131  0.9360053085  0.9307755783  0.9204471530  0.9944855925    0.9857804513  0.1155984363  0.1146774570
132  0.9350475273  0.9298295679  0.9195241084  0.9943091814    1.0199628547  0.1174402285  0.1165117526
133  0.9340826321  0.9288764885  0.9185940850  0.9941289887    1.0550160931  0.1192947705  0.1183603222
134  0.9331106229  0.9279163394  0.9176570804  0.9939449723    1.0909558967  0.1211584105  0.1202199447
135  0.9321314998  0.9269491199  0.9167130921  0.9937570954    1.1277970874  0.1230266001  0.1220865261
136  0.9311452626  0.9259748290  0.9157621178  0.9935653290    1.1655532645  0.1248938715  0.1239550662
137  0.9301519115  0.9249934661  0.9148041549  0.9933696526    1.2042364710  0.1267537733  0.1258196219
138  0.9291514464  0.9240050303  0.9138392012  0.9931700565    1.2438568261  0.1285986790  0.1276731961
139  0.9281438673  0.9230095209  0.9128672540  0.9929665435    1.2844220822  0.1304197956  0.1295074183
140  0.9271291742  0.9220069370  0.9118883109  0.9927591312    1.3259371672  0.1322260486  0.1313187261
141  0.9261073672  0.9209972780  0.9109023694  0.9925478241    1.3684097746  0.1340250219  0.1331213319
142  0.9250784462  0.9199805429  0.9099094270  0.9923326151    1.4118500310  0.1358176069  0.1349170553
143  0.9240424111  0.9189567311  0.9089094812  0.9921134962    1.4562683963  0.1376050165  0.1367069512
144  0.9229992622  0.9179258417  0.9079025296  0.9918904582    1.5016757805  0.1393887501  0.1384923799
145  0.9219489992  0.9168878739  0.9068885694  0.9916634899    1.5480836547  0.1411705522  0.1402749680
146  0.9208916223  0.9158428268  0.9058675983  0.9914325776    1.5955041522  0.1429523648  0.1420565648
147  0.9198271313  0.9147906991  0.9048396137  0.9911977050    1.6439501567  0.1447363465  0.1438392030
148  0.9187555264  0.9137314899  0.9038046130  0.9909588527    1.6934354018  0.1465250098  0.1456252127
149  0.9176768075  0.9126651980  0.9027625936  0.9907159972    1.7439746195  0.1483211151  0.1474172527
150  0.9165909747  0.9115918223  0.9017135529  0.9904691112    1.7955836595  0.1501274914  0.1492181395
151  0.9154980278  0.9105113617  0.9006574884  0.9902181626    1.8482795479  0.1519468687  0.1510306731
152  0.9143979670  0.9094238151  0.8995943975  0.9899631151    1.9020804894  0.1537817297  0.1528574784
153  0.9132907922  0.9083291814  0.8985242776  0.9897039282    1.9570058153  0.1556341846  0.1547008676
154  0.9121765034  0.9072274594  0.8974471260  0.9894405582    2.0130758822  0.1575058680  0.1565627264
155  0.9110551007  0.9061186480  0.8963629402  0.9891729585    2.0703119291  0.1593978615  0.1584444236
156  0.9099265839  0.9050027459  0.8952717174  0.9889010809    2.1287358980  0.1613106370  0.1603467448
157  0.9087909532  0.9038797521  0.8941734552  0.9886248764    2.1883702265  0.1632440044  0.1622698384
158  0.9076482085  0.9027496653  0.8930681508  0.9883442963    2.2492376100  0.1651971301  0.1642131875
159  0.9064983498  0.9016124845  0.8919558016  0.9880592934    2.3113607622  0.1671685796  0.1661756573
160  0.9053413771  0.9004682082  0.8908364049  0.9877698233    2.3747621795  0.1691563454  0.1681555251
161  0.9041772905  0.8993168357  0.8897099581  0.9874758451    2.4394639087  0.1711578807  0.1701505113
162  0.9030060899  0.8981583665  0.8885764586  0.9871773227    2.5054873161  0.1731701299  0.1721578156
163  0.9018277753  0.8969928005  0.8874359036  0.9868742257    2.5728528609  0.1751892888  0.1741740675
164  0.9006423467  0.8958201378  0.8862882904  0.9865665308    2.6415797654  0.1772109360  0.1761950614
165  0.8994498041  0.8946403782  0.8851336165  0.9862542227    2.7116857240  0.1792282242  0.1782162744
166  0.8982501476  0.8934535218  0.8839718790  0.9859372988    2.7831858806  0.1812268703  0.1802253239
167  0.8970433771  0.8922595686  0.8828030752  0.9856157825    2.8560897495  0.1832036403  0.1822133412
168  0.8958294926  0.8910585187  0.8816272025  0.9852897038    2.9304055087  0.1851572795  0.1841787879
169  0.8946084941  0.8898503721  0.8804442581  0.9849590956    3.0061407656  0.1870870513  0.1861206743
170  0.8933803816  0.8886351288  0.8792542393  0.9846239934    3.0833027543  0.1889926717  0.1880384968
171  0.8921451552  0.8874127892  0.8780571433  0.9842844338    3.1618985133  0.1908742420  0.1899321712
172  0.8909028148  0.8861833532  0.8768529673  0.9839404544    3.2419350429  0.1927321821  0.1918019652
173  0.8896533604  0.8849468212  0.8756417085  0.9835920928    3.3234194410  0.1945671686  0.1936484339
174  0.8883967920  0.8837031932  0.8744233642  0.9832393862    3.4063590180  0.1963800778  0.1954723599
175  0.8871331096  0.8824524696  0.8731979315  0.9828823712    3.4907613915  0.1981719362  0.1972747001
176  0.8858623133  0.8811946507  0.8719654076  0.9825210833    3.5766345638  0.6913152427  0.6832352445
177  0.8844765833  0.8798230110  0.8706212326  0.9811507906    3.9040100725  0.7069103145  0.6991351474
178  0.8830831390  0.8784436734  0.8692694270  0.9797461211    4.2412374487  0.7217919551  0.7143963516
179  0.8816819806  0.8770566383  0.8679099906  0.9783084119    4.5880855931  0.7359041831  0.7288827162
180  0.8802731080  0.8756619063  0.8665429230  0.9768391266    4.9442894273  0.7496647432  0.7427483882
181  0.8788565211  0.8742594782  0.8651682237  0.9753389080    5.3097799638  0.7636113225  0.7565403405
182  0.8774322201  0.8728493547  0.8637858922  0.9738073298    5.6847487023  0.7781950751  0.7707506829
183  0.8760002049  0.8714315364  0.8623959282  0.9722430601    6.0696119711  0.7937753476  0.7857968864
184  0.8745604754  0.8700060243  0.8609983314  0.9706440393    6.4649711587  0.8101437670  0.8018447145
185  0.8731130318  0.8685728191  0.8595931019  0.9690086204    6.8713328618  0.8266706322  0.8183687752
186  0.8716578740  0.8671319216  0.8581802395  0.9673364249    7.2888934167  0.8427736502  0.8347563881
187  0.8701950019  0.8656833329  0.8567597446  0.9656282579    7.7175546456  0.8579250913  0.8504522472
188  0.8687244157  0.8642270538  0.8553316169  0.9638860059    8.1569441261  0.8716670329  0.8649549014
189  0.8672461153  0.8627630853  0.8538958563  0.9621125034    8.6064442845  0.8839584172  0.8779412141
190  0.8657601006  0.8612914285  0.8524524623  0.9603106887    9.0654027145  0.8951409152  0.8896400186
191  0.8642663718  0.8598120845  0.8510014343  0.9584828227    9.5333316052  0.9055415594  0.9003961615
192  0.8627649288  0.8583250543  0.8495427715  0.9566305131   10.0099045915  0.9154523291  0.9105195019
193  0.8612557716  0.8568303389  0.8480764729  0.9547547803   10.4949425301  0.9251317978  0.9202852519
194  0.8597389001  0.8553279381  0.8466025374  0.9528561212   10.9883995546  0.9348092447  0.9299366761
195  0.8582143145  0.8538178516  0.8451209642  0.9509345662   11.4903507684  0.9447104024  0.9396959271
196  0.8566820147  0.8523000790  0.8436317521  0.9489896841   12.0009933438  0.9550637072  0.9497944203
197  0.8551420006  0.8507746200  0.8421349003  0.9470205737   12.5206509500  0.9660786721  0.9604512312
198  0.8535942724  0.8492414742  0.8406304080  0.9450259003   13.0497663831  0.9779502087  0.9718678122
199  0.8520388300  0.8477006412  0.8391182744  0.9430039236   13.5888962416  0.9908644357  0.9842339108
200  0.8504756734  0.8461521207  0.8375984991  0.9409525144   14.1387085548  1.0050042854  0.9977332742
201  0.8489048025  0.8445959124  0.8360710818  0.9388691598   14.6999833591  1.0205542593  1.0125491795
202  0.8473262175  0.8430320160  0.8345360225  0.9367509583   15.2736158502  1.0375101756  1.0288323189
203  0.8457399183  0.8414604311  0.8329933215  0.9345950110   15.8605120121  1.0554202174  1.0463252634
204  0.8441459049  0.8398811574  0.8314429793  0.9323993539   16.4613338284  1.0737737396  1.0645193273
205  0.8425441772  0.8382941946  0.8298849967  0.9301630851   17.0764595561  1.0920595276  1.0829041566
206  0.8409347354  0.8366995423  0.8283193743  0.9278863712   17.7059766606  1.1097646178  1.1009672697
207  0.8393175794  0.8350972003  0.8267461131  0.9255704550   18.3496741728  1.1263789938  1.1181959235
208  0.8376927092  0.8334871683  0.8251652134  0.9232176540   19.0070378749  1.1414052322  1.1340844151
209  0.8360601247  0.8318694459  0.8235766759  0.9208313370   19.6772513054  1.1543719883  1.1481458299
210  0.8344198261  0.8302440329  0.8219805003  0.9184158726   20.3592050164  1.1649569882  1.1599360924
211  0.8327718133  0.8286109289  0.8203766865  0.9159763189   21.0515793110  1.1734628222  1.1694241870
212  0.8311160863  0.8269701335  0.8187652335  0.9135171155   21.7532134944  1.1803865113  1.1770820709
213  0.8294526450  0.8253216465  0.8171461401  0.9110416718   22.4632266706  1.1861979215  1.1833953638
214  0.8277814896  0.8236654676  0.8155194049  0.9085524204   23.1810077355  1.1913310466  1.1888171015
215  0.8261026200  0.8220015963  0.8138850261  0.9060508891   23.9061995911  1.1961810532  1.1937622165
216  0.8244160362  0.8203300325  0.8122430020  0.9035377796   24.6386809502  1.2011053672  1.1986068182
217  0.8227217381  0.8186507757  0.8105933308  0.9010130449   25.3785481741  1.2064274874  1.2036908188
218  0.8210197259  0.8169638258  0.8089360106  0.8984759589   26.1260988546  1.2124425107  1.2093227337
219  0.8193099995  0.8152691824  0.8072710398  0.8959251753   26.8818182796  1.2194231986  1.2157857965
220  0.8175925589  0.8135668451  0.8055984168  0.8933587737   27.6463692241  1.2275160211  1.2233228019
221  0.8158674040  0.8118568138  0.8039181402  0.8907745257   28.4205158956  1.2366123749  1.2319322329
222  0.8141345350  0.8101390882  0.8022302089  0.8881704313   29.2049641981  1.2465803158  1.2414779488
223  0.8123939518  0.8084136679  0.8005346219  0.8855447700   30.0003453965  1.2572981324  1.2518335370
224  0.8106456544  0.8066805527  0.7988313786  0.8828960792   30.8072209013  1.2686516892  1.2628813933
225  0.8088896428  0.8049397424  0.7971204782  0.8802231396   31.6260855099  1.2805323781  1.2745103907
226  0.8071259169  0.8031912367  0.7954019202  0.8775249636   32.4573694490  1.2928355493  1.2866140845
227  0.8053544769  0.8014350356  0.7936757043  0.8748007876   33.3014394930  1.3054593314  1.2990893493
228  0.8035753227  0.7996711388  0.7919418301  0.8720500662   34.1585993848  1.3183037755  1.3118353677
229  0.8017884543  0.7978995463  0.7902002974  0.8692724686   35.0290897504  1.3312702721  1.3247529165
230  0.7999938717  0.7961202580  0.7884511060  0.8664678757   35.9130876755  1.3442612052  1.3377439068
231  0.7981915748  0.7943332737  0.7866942557  0.8636363780   36.8107060893  1.3571848959  1.3507112935
232  0.7963815638  0.7925385933  0.7849297463  0.8607782629   37.7219964979  1.3699982652  1.3635825309
233  0.7945638386  0.7907362167  0.7831575776  0.8578939126   38.6469805886  1.3826848527  1.3763350852
234  0.7927383992  0.7889261438  0.7813777495  0.8549837473   39.5856677387  1.3952287329  1.3889528932
235  0.7909052456  0.7871083746  0.7795902616  0.8520482244   40.5380551888  1.4076142738  1.4014201694
236  0.7890643777  0.7852829089  0.7777951137  0.8490878377   41.5041280625  1.4198261672  1.4137214367
237  0.7872157957  0.7834497466  0.7759923056  0.8461031162   42.4838594163  1.4318494611  1.4258415579
238  0.7853594995  0.7816088878  0.7741818369  0.8430946236   43.4772103203  1.4436695916  1.4377657681
239  0.7834954891  0.7797603322  0.7723637072  0.8400629573   44.4841299715  1.4552724148  1.4494797063
240  0.7816237645  0.7779040800  0.7705379161  0.8370087469   45.5045558382  1.4666442385  1.4609694476
241  0.7797443257  0.7760401309  0.7687044632  0.8339326533   46.5384138376  1.4777718526  1.4722215340
242  0.7778571726  0.7741684847  0.7668633478  0.8308353673   47.5856185452  1.4886425584  1.4832230047
243  0.7759623054  0.7722891410  0.7650145695  0.8277176082   48.6460734358  1.4992441970  1.4939614244
244  0.7740597240  0.7704020996  0.7631581276  0.8245801229   49.7196711557  1.5095693771  1.5044251048
245  0.7721494284  0.7685073601  0.7612940214  0.8214236751   50.8062968434  1.5196438689  1.5146205114
246  0.7702314186  0.7666049222  0.7594222500  0.8182489766   51.9058520319  1.5295083616  1.5245855164
247  0.7683056946  0.7646947856  0.7575428127  0.8150566554   53.0182658301  1.5392027880  1.5343604962
248  0.7663722563  0.7627769499  0.7556557086  0.8118472580   54.1434948988  1.5487661608  1.5439849380
249  0.7644311039  0.7608514148  0.7537609367  0.8086212512   55.2815232875  1.5582365322  1.5534973840
250  0.7624822373  0.7589181800  0.7518584960  0.8053790245   56.4323622212  1.5676509820  1.5629354056
251  0.7605256565  0.7569772453  0.7499483856  0.8021208923   57.5960498582  1.5770456285  1.5723356038
252  0.7585613615  0.7550286102  0.7480306043  0.7988470963   58.7726510342  1.5864556609  1.5817336312
253  0.7565893523  0.7530722745  0.7461051512  0.7955578075   59.9622570111  1.5959153882  1.5911642326
254  0.7546096288  0.7511082379  0.7441720252  0.7922531286   61.1649852417  1.6054583033  1.6006613025
255  0.7526221912  0.7491365001  0.7422312252  0.7889330962   62.3809791650  1.6151171594  1.6102579554
256  0.7506270394  0.7471570608  0.7402827503  0.7855976821   63.6104080391  1.6249240566  1.6199866075
257  0.7486241734  0.7451699196  0.7383265993  0.7822467959   64.8534668247  1.6349105370  1.6298790679
258  0.7466135932  0.7431750764  0.7363627714  0.7788802858   66.1103761239  1.6451076882  1.6399666381
259  0.7445952988  0.7411725307  0.7343912654  0.7754979408   67.3813821839  1.6555381381  1.6502791230
260  0.7425692902  0.7391622825  0.7324120806  0.7720995078   68.6667506849  1.6661948446  1.6608239874
261  0.7405355673  0.7371443313  0.7304252160  0.7686847531   69.9667438796  1.6770643452  1.6715883601
262  0.7384941303  0.7351186770  0.7284306708  0.7652534760   71.2816154558  1.6881335175  1.6825589558
263  0.7364449791  0.7330853192  0.7264284441  0.7618055071   72.6116106160  1.6993895253  1.6937228016
264  0.7343881137  0.7310442577  0.7244185353  0.7583407084   73.9569661205  1.7108197714  1.7050671864
265  0.7323235341  0.7289954922  0.7224009436  0.7548589727   75.3179102983  1.7224118559  1.7165796165
266  0.7302512403  0.7269390225  0.7203756683  0.7513602223   76.6946630314  1.7341535392  1.7282477763
267  0.7281712323  0.7248748483  0.7183427086  0.7478444097   78.0874357136  1.7460327111  1.7400594946
268  0.7260835101  0.7228029694  0.7163020641  0.7443115162   79.4964311898  1.7580373626  1.7520027149
269  0.7239880737  0.7207233855  0.7142537340  0.7407615522   80.9218436760  1.7701555623  1.7640654695
270  0.7218849230  0.7186360964  0.7121977177  0.7371945568   82.3638586650  1.7823754367  1.7762358582
271  0.7197740582  0.7165411017  0.7101340147  0.7336105971   83.8226528193  1.7946851530  1.7885020294
272  0.7176554792  0.7144384014  0.7080626244  0.7300097684   85.2983938545  1.8070729054  1.8008521652
273  0.7155291860  0.7123279951  0.7059835461  0.7263921941   86.7912404143  1.8195269042  1.8132744688
274  0.7133951786  0.7102098827  0.7038967795  0.7227580248   88.3013419412  1.8320353675  1.8257571549
275  0.7112534570  0.7080840639  0.7018023238  0.7191074389   89.8288385429  1.8445865436  1.8382884426
276  0.7091040212  0.7059505386  0.6997001786  0.7154406416   91.3738608825  1.8571701145  1.8508569390
277  0.7069468712  0.7038093066  0.6975903433  0.7117578625   92.9365312502  1.8697778366  1.8634536473
278  0.7047820070  0.7016603678  0.6954728173  0.7080593506   94.5169651997  1.8824016254  1.8760704827
279  0.7026094286  0.6995037219  0.6933476002  0.7043453742   96.1152715972  1.8950333937  1.8886993587
280  0.7004291359  0.6973393688  0.6912146912  0.7006162209   97.7315525374  1.9076650534  1.9013321871
281  0.6982411291  0.6951673082  0.6890740899  0.6968721968   99.3659032645  1.9202885180  1.9139608799
282  0.6960454081  0.6929875402  0.6869257956  0.6931136270  101.0184120994  1.9328957059  1.9265773519
283  0.6938419729  0.6908000644  0.6847698076  0.6893408550  102.6891603721  1.9454785442  1.9391735251
284  0.6916308235  0.6886048807  0.6826061255  0.6855542422  104.3782223620  1.9580289735  1.9517413322
285  0.6894119599  0.6864019890  0.6804347485  0.6817541685  106.0856652453  1.9705389527  1.9642727217
286  0.6871853821  0.6841913891  0.6782556758  0.6779410310  107.8115490522  1.9830004652  1.9767596637
287  0.6849510901  0.6819730809  0.6760689069  0.6741152445  109.5559266310  1.9954055245  1.9891941551
288  0.6827090839  0.6797470642  0.6738744409  0.6702772410  111.3188436243  2.0077461813  2.0015682267
289  0.6804593635  0.6775133387  0.6716722771  0.6664274690  113.1003384537  2.0200145299  2.0138739495
290  0.6782019289  0.6752719042  0.6694624146  0.6625663932  114.9004423160  2.0322027162  2.0261034422
291  0.6759367801  0.6730227601  0.6672448525  0.6586944943  116.7191791905  2.0443029448  2.0382488782
292  0.6736639171  0.6707659060  0.6650195900  0.6548122689  118.5565658581  2.0563074870  2.0503024941
293  0.6713833399  0.6685013414  0.6627866260  0.6509202285  120.4126119323  2.0682086888  2.0622565967
294  0.6690950485  0.6662290660  0.6605459596  0.6470189000  122.2873199028  2.0800006591  2.0741037121
295  0.6667990429  0.6639490792  0.6582975896  0.6431088213  124.1806867152  2.0916869231  2.0858422562
296  0.6644953230  0.6616613806  0.6560415150  0.6391905237  126.0927123541  2.1032742643  2.0974784643
297  0.6621838890  0.6593659698  0.6537777345  0.6352645259  128.0234029180  2.1147694789  2.1090191295
298  0.6598647408  0.6570628463  0.6515062468  0.6313313341  129.9727707559  2.1261793631  2.1204710498
299  0.6575378784  0.6547520097  0.6492270508  0.6273914419  131.9408345922  2.1375107056  2.1318410189
300  0.6552033018  0.6524334594  0.6469401449  0.6234453304  133.9276196427  2.1487702798  2.1431358193
301  0.6528610110  0.6501071952  0.6446455277  0.6194934688  135.9331577244  2.1599648379  2.1543622151
302  0.6505110060  0.6477732164  0.6423431978  0.6155363138  137.9574873583  2.1711011053  2.1655269460
303  0.6481532868  0.6454315227  0.6400331535  0.6115743104  140.0006538662  2.1821857765  2.1766367231
304  0.6457878534  0.6430821137  0.6377153934  0.6076078918  142.0627094636  2.1932255108  2.1876982239
305  0.6434147058  0.6407249888  0.6353899156  0.6036374797  144.1437133473  2.2042269298  2.1987180898
306  0.6410338440  0.6383601474  0.6330567186  0.5996634842  146.2437317805  2.2151966146  2.2097029226
307  0.6386452680  0.6359875891  0.6307158004  0.5956863042  148.3628381743  2.2261411047  2.2206592833
308  0.6362489778  0.6336073131  0.6283671592  0.5917063277  150.5011131678  2.2370668965  2.2315936900
309  0.6338449734  0.6312193190  0.6260107932  0.5877239320  152.6586447060  2.2479804428  2.2425126177
310  0.6314332548  0.6288236060  0.6236467003  0.5837394840  154.8355281177  2.2588881534  2.2534224982
311  0.6290138220  0.6264201737  0.6212748786  0.5797533401  157.0318661921  2.2697963949  2.2643297195
312  0.6265866750  0.6240090214  0.6188953260  0.5757658469  159.2477692564  2.2807114923  2.2752406277
313  0.6241518138  0.6215901486  0.6165080402  0.5717773413  161.4833552539  2.2916397300  2.2861615274
314  0.6217092384  0.6191635546  0.6141130191  0.5677881502  163.7387498236  2.3025873581  2.2970986839
315  0.6192589488  0.6167292389  0.6117102605  0.5637985917  166.0140863852  2.3135608109  2.3080583833
316  0.6168009450  0.6142872008  0.6092997620  0.5598089739  168.3095064410  2.3245668162  2.3190472506
317  0.6143352270  0.6118374398  0.6068815213  0.5558195956  170.6251599890  2.3356120944  2.3300720229
318  0.6118617948  0.6093799553  0.6044555358  0.5518307455  172.9612056407  2.3467033351  2.3411394047
319  0.6093806484  0.6069147467  0.6020218031  0.5478427032  175.3178107154  2.3578472012  2.3522560720
320  0.6068917878  0.6044418134  0.5995803207  0.5438557392  177.6951513401  2.3690503327  2.3634286756
321  0.6043952130  0.6019611546  0.5971310858  0.5398701146  180.0934125524  2.3803193514  2.3746638460
322  0.6018909240  0.5994727689  0.5946740958  0.5358860811  182.5127884100  2.3916608659  2.3859681978
323  0.5993789208  0.5969766547  0.5922093480  0.5319038815  184.9534821049  2.4030814760  2.3973483344
324  0.5968592034  0.5944728104  0.5897368396  0.5279237505  187.4157060844  2.4145877787  2.4088108536
325  0.5943317718  0.5919612344  0.5872565677  0.5239459148  189.8996821773  2.4261863731  2.4203623527
326  0.5917966260  0.5894419251  0.5847685293  0.5199705936  192.4056417286  2.4378838669  2.4320094344
327  0.5892537660  0.5869148807  0.5822727214  0.5159979981  194.9338257402  2.4496868817  2.4437587123
328  0.5867031918  0.5843800999  0.5797691411  0.5120283327  197.4844850199  2.4616020595  2.4556168174
329  0.5841449034  0.5818375808  0.5772577852  0.5080617944  200.0578803386  2.4736360695  2.4675904045
330  0.5815789008  0.5792873220  0.5747386504  0.5040985734  202.6542825953  2.4857956142  2.4796861581
331  0.5790051840  0.5767293218  0.5722117336  0.5001388529  205.2739729923  2.4980874365  2.4919108002
332  0.5764237530  0.5741635787  0.5696770315  0.4961828098  207.9172432183  2.5105183271  2.5042710963
333  0.5738346078  0.5715900910  0.5671345405  0.4922306145  210.5843956427  2.5230951313  2.5167738633
334  0.5712377484  0.5690088571  0.5645842575  0.4882824311  213.2757435191  2.5358247571  2.5294259767
335  0.5686331749  0.5664198755  0.5620261787  0.4843384178  215.9916111997  2.5487141825  2.5422343782
336  0.5660208871  0.5638231446  0.5594603006  0.4803987266  218.7323343616  2.5617704638  2.5552060836
337  0.5634008851  0.5612186632  0.5568866196  0.4764635046  221.4982602431  2.5750004956  2.5683481913
338  0.5607731689  0.5586064313  0.5543051320  0.4725328953  224.2897476259  2.5884055693  2.5816659175
339  0.5581377385  0.5559864497  0.5517158340  0.4686070465  227.1071609185  2.6019813510  2.5951566454
340  0.5554945939  0.5533587186  0.5491187217  0.4646861177  229.9508641488  2.6157232809  2.6088158067
341  0.5528437351  0.5507232388  0.5465137912  0.4607702808  232.8212207906  2.6296268101  2.6226388481
342  0.5501851621  0.5480800107  0.5439010384  0.4568597192  235.7185938539  2.6436873934  2.6366212236
343  0.5475188749  0.5454290349  0.5412804593  0.4529546283  238.6433459743  2.6579004818  2.6507583868
344  0.5448448735  0.5427703118  0.5386520496  0.4490552151  241.5958395028  2.6722615164  2.6650457848
345  0.5421631579  0.5401038421  0.5360158050  0.4451616976  244.5764365964  2.6867659221  2.6794788514
346  0.5394737281  0.5374296263  0.5333717212  0.4412743053  247.5854993098  2.7014091016  2.6940530010
347  0.5367765841  0.5347476649  0.5307197934  0.4373932784  250.6233896899  2.7161864307  2.7087636236
348  0.5340717259  0.5320579585  0.5280600172  0.4335188679  253.6904698734  2.7310932525  2.7236060793
349  0.5313591535  0.5293605076  0.5253923878  0.4296513356  256.7871021883  2.7461248738  2.7385756936
350  0.5286388669  0.5266553128  0.5227169001  0.4257909536  259.9136492605  2.7612765599  2.7536677531
351  0.5259108662  0.5239423747  0.5200335492  0.4219380042  263.0704741255  2.7765435313  2.7688775012
352  0.5231751512  0.5212216937  0.5173423299  0.4180927799  266.2579403474  3.3174429371  3.3094433796
353  0.5203519008  0.5184138852  0.5145647828  0.4134013639  270.1899833996  3.3405886611  3.3325661819
354  0.5175207117  0.5155981092  0.5117792853  0.4087149247  274.1588128207  3.3638179635  3.3557718706
355  0.5146815840  0.5127743680  0.5089858373  0.4040340284  278.1645395544  3.3871315133  3.3790615849
356  0.5118345177  0.5099426638  0.5061844392  0.3993592429  282.2072728316  3.4105290970  3.4024355390
357  0.5089795127  0.5071029988  0.5033750909  0.3946911385  286.2871191331  3.4340097245  3.4258931254
358  0.5061165691  0.5042553751  0.5005577927  0.3900302891  290.4041812842  3.4575717408  3.4494330240
359  0.5032456868  0.5013997950  0.4977325447  0.3853772729  294.5585576894  3.4812129431  3.4730533160
360  0.5003668658  0.4985362604  0.4948993469  0.3807326729  298.7503417147  3.5049307021  3.4967516029
361  0.4974801062  0.4956647737  0.4920581995  0.3760970773  302.9796212269  3.5287220885  3.5205251306
362  0.4945854080  0.4927853368  0.4892091027  0.3714710795  307.2464782934  3.5525839957  3.5443709158
363  0.4916827711  0.4898979519  0.4863520564  0.3668552784  311.5509890424  3.5765132240  3.5682858496
364  0.4887721956  0.4870026210  0.4834870607  0.3622502777  315.8932236366  3.6005066334  3.5922667992
365  0.4858536814  0.4840993462  0.4806141158  0.3576566861  320.2732464436  3.6245613513  3.6163107825
366  0.4829272286  0.4811881295  0.4777332215  0.3530751162  324.6911164708  3.6486774720  3.6404158068
367  0.4799928372  0.4782689729  0.4748443780  0.3485061811  329.1468910870  3.6728591817  3.6645845756
368  0.4770505070  0.4753418783  0.4719475851  0.3439504884  333.6406311084  3.6971111204  3.6888216522
369  0.4741002383  0.4724068474  0.4690428429  0.3394086398  338.1724014409  3.7214380506  3.7131317379
370  0.4711420309  0.4694638800  0.4661301511  0.3348812289  342.7422713201  3.7458448313  3.7375196429
371  0.4681758848  0.4665129757  0.4632095097  0.3303688429  347.3503145216  3.7703359513  3.7619901902
372  0.4652018001  0.4635541338  0.4602809186  0.3258720643  351.9966090045  3.7949145253  3.7865471369
373  0.4622197768  0.4605873538  0.4573443775  0.3213914721  356.6812353310  3.8195832576  3.8111932607
374  0.4592298148  0.4576126353  0.4543998861  0.3169276426  361.4042762850  3.8443446741  3.8359311420
375  0.4562319141  0.4546299777  0.4514474444  0.3124811493  366.1658167884  3.8692011140  3.8607631777
376  0.4532260748  0.4516393804  0.4484870518  0.3080525634  370.9659438176  3.8941547228  3.8856915736
377  0.4502122969  0.4486408429  0.4455187082  0.3036424539  375.8047463237  3.9192074466  3.9107183381
378  0.4471905803  0.4456343645  0.4425424130  0.2992513874  380.6823151585  3.9443610265  3.9358452765
379  0.4441609251  0.4426199448  0.4395581659  0.2948799289  385.5987430098  3.9696169952  3.9610739869
380  0.4411233312  0.4395975831  0.4365659664  0.2905286415  390.5541243469  3.9949766728  3.9864058562
381  0.4380777986  0.4365672787  0.4335658139  0.2861980866  395.5485553795  4.0204411648  4.0118420569
382  0.4350243275  0.4335290312  0.4305577078  0.2818888241  400.5821340328  4.0460113588  4.0373835448
383  0.4319629176  0.4304828399  0.4275416476  0.2776014128  405.6549599395  4.0716879076  4.0630310566
384  0.4288935691  0.4274287041  0.4245176324  0.2733364097  410.7671344328  4.0974703453  4.0887848743
385  0.4258162820  0.4243666232  0.4214856615  0.2690943721  415.9187594622  4.1233568050  4.1146436066
386  0.4227310563  0.4212965966  0.4184457340  0.2648758580  421.1099361937  4.1493454667  4.1406053528
387  0.4196378918  0.4182186237  0.4153978489  0.2606814261  426.3407654656  4.1754346799  4.1666683829
388  0.4165367888  0.4151327038  0.4123420053  0.2565116355  431.6113484289  4.2016229582  4.1928311327
389  0.4134277471  0.4120388363  0.4092782020  0.2523670449  436.9217872113  4.2279089726  4.2190921997
390  0.4103107667  0.4089370206  0.4062064378  0.2482482125  442.2721856052  4.2542914811  4.2454503180
391  0.4071858477  0.4058272560  0.4031267113  0.2441556956  447.6626497027  4.2807693328  4.2719042743
392  0.4040529900  0.4027095417  0.4000390210  0.2400900499  453.0932885723  4.3073420102  4.2984531003
393  0.4009121937  0.3995838772  0.3969433654  0.2360518293  458.5642156591  4.3340101355  4.3250969622
394  0.3977634588  0.3964502617  0.3938397428  0.2320415842  464.0755508573  4.3607743496  4.3518365921
395  0.3946067852  0.3933086945  0.3907281511  0.2280598612  469.6274211947  4.3876351219  4.3786725615
396  0.3914421729  0.3901591749  0.3876085885  0.2241072035  475.2199613248  4.4145927511  4.4056052684
397  0.3882696220  0.3870017020  0.3844810526  0.2201841505  480.8533140713  4.4416473671  4.4326349383
398  0.3850891325  0.3838362753  0.3813455411  0.2162912379  486.5276310322  4.4687989349  4.4597616281
399  0.3819007043  0.3806628938  0.3782020515  0.2124289977  492.2430732501  4.4960472607  4.4869852310
400  0.3787043375  0.3774815569  0.3750505807  0.2085979578  497.9998119543  4.5233919997  4.5143054837
401  0.3755000320  0.3742922637  0.3718911260  0.2047986426  503.7980293832  4.5508326655  4.5417219751
402  0.3722877878  0.3710950138  0.3687236839  0.2010315723  509.6379196936  4.5783686416  4.5692341575
403  0.3690676051  0.3678898067  0.3655482509  0.1972972631  515.5196899638  4.6059992103  4.5968413595
404  0.3658394836  0.3646766419  0.3623648232  0.1935962267  521.4435613205  4.6337236103  4.6245428431
405  0.3626034236  0.3614555189  0.3591733966  0.1899289702  527.4097702296  4.6615409331  4.6523377770
406  0.3593594248  0.3582264372  0.3559739668  0.1862959958  533.4185697523  4.6894500997  4.6802251558
407  0.3561074875  0.3549893962  0.3527665289  0.1826978006  539.4702308781  4.7174498801  4.7082038135
408  0.3528476114  0.3517443953  0.3495510776  0.1791348768  545.5650439967  4.7455389110  4.7362724417
409  0.3495797968  0.3484914339  0.3463276075  0.1756077109  551.7033205166  4.7780061090  4.7687080044
410  0.3463040435  0.3452305114  0.3430961132  0.1721136465  557.8908938606  4.8122599946  4.8029260137
411  0.3430203515  0.3419616271  0.3398565904  0.1686520381  564.1302006308  4.8466587846  4.8372893501
412  0.3397287209  0.3386847803  0.3366090343  0.1652234548  570.4215522219  4.8812022782  4.8717978925
413  0.3364291516  0.3353999704  0.3333534401  0.1618284596  576.7652814121  4.9158900555  4.9064513124
414  0.3331216437  0.3321071965  0.3300898022  0.1584676097  583.1617442119  4.9507214423  4.9412490373
415  0.3298061972  0.3288064579  0.3268181148  0.1551414558  589.6113218408  4.9856958845  4.9761902988
416  0.3264828120  0.3254977539  0.3235383715  0.1518505420  596.1144233753  5.0208134667  5.0112748686
417  0.3231514881  0.3221810822  0.3202505654  0.1485954038  602.6714892636  5.0560743262  5.0465028249
418  0.3198122256  0.3188564361  0.3169546890  0.1453765643  609.2829942824  5.0914787364  5.0818743143
419  0.3164650245  0.3155238074  0.3136507341  0.1421945376  615.9494508324  5.1270270495  5.1173896161
420  0.3131098847  0.3121831884  0.3103386919  0.1390498301  622.6714124098  5.1627196864  5.1530490751
421  0.3097468063  0.3088345713  0.3070185529  0.1359429397  629.4494773334  5.1985571492  5.1888531133
422  0.3063757892  0.3054779488  0.3036903067  0.1328743554  636.2842927855  5.2345400388  5.2248022448
423  0.3029968335  0.3021133134  0.3003539423  0.1298445575  643.1765591971  5.2706690746  5.2608970947
424  0.2996099391  0.2987406582  0.2970094475  0.1268540163  650.1270350070  5.3069451174  5.2971384203
425  0.2962151061  0.2953599763  0.2936568094  0.1239031925  657.1365418332  5.3433691937  5.3335271354
426  0.2928123344  0.2919712611  0.2902960139  0.1209925361  664.2059700923  5.3799425239  5.3700643361
427  0.2894016241  0.2885745060  0.2869270459  0.1181224865  671.3362851086  5.4166665511  5.4067513295
428  0.2859829751  0.2851697051  0.2835498889  0.1152934716  678.5285337581  5.4535429732  5.4435896645
429  0.2825563875  0.2817568522  0.2801645253  0.1125059078  685.7838516978  5.4905737761  5.4805811637
430  0.2791218612  0.2783359416  0.2767709360  0.1097601990  693.1034712337  5.5277612700  5.5177279592
431  0.2756793963  0.2749069680  0.2733691006  0.1070567365  700.4887298908  5.5651081270  5.5550325286
432  0.2722289927  0.2714699261  0.2699589969  0.1043958982  707.9410797502  5.6026174226  5.5924977351
433  0.2687706505  0.2680248107  0.2665406009  0.1017780484  715.4620976306  5.6402854869  5.6301242692
434  0.2653043697  0.2645716157  0.2631138870  0.0992035393  723.0534866466  5.6781215256  5.6679119626
435  0.2618301502  0.2611103349  0.2596788274  0.0966727057  730.7171049904  5.7161320877  5.7058715924
436  0.2583479920  0.2576409628  0.2562353922  0.0941858667  738.4549748185  5.7543222197  5.7440079775
437  0.2548578952  0.2541634938  0.2527835492  0.0917433255  746.2692939096  5.7926977274  5.7823265534
438  0.2513598598  0.2506779231  0.2493232639  0.0893453691  754.1624517016  5.8312647003  5.8208330552
439  0.2478538857  0.2471842461  0.2458544990  0.0869922682  762.1370461333  5.8700313465  5.8595352930
440  0.2443399729  0.2436824586  0.2423772142  0.0846842757  770.1959045889  5.9090059995  5.8984407269
441  0.2408181215  0.2401725567  0.2388913667  0.0824216267  778.3421039155  5.9481992750  5.9375591831
442  0.2372883315  0.2366545372  0.2353969098  0.0802045376  786.5789954001  5.9876227417  5.9769017918
443  0.2337506028  0.2331283970  0.2318937940  0.0780332053  794.9102301592  6.0272889343  6.0164805965
444  0.2302049355  0.2295941336  0.2283819656  0.0759078071  803.3397870675  6.0672114811  6.0563086726
445  0.2266513295  0.2260517451  0.2248613673  0.0738285000  811.8720036956  6.1074053036  6.0964002607
446  0.2230897849  0.2225012297  0.2213319374  0.0717954205  820.5116107127  6.1478866471  6.1367710392
447  0.2195203016  0.2189425863  0.2177936100  0.0698086841  829.2637699272  6.1886723879  6.1774373382
448  0.2159428797  0.2153758142  0.2142463142  0.0678683848  838.1341154119 10.3130908878 10.2908347990
449  0.2129038173  0.2123456338  0.2112323307  0.0652042492  850.6493282668 10.3573164875 10.3352919041
450  0.2098580259  0.2093086041  0.2082116193  0.0625981773  863.0978868830 10.4010540979 10.3792796196
451  0.2068055055  0.2062647381  0.2051841805  0.0600503166  875.4758931290 10.4442687141 10.4227614676
452  0.2037462560  0.2032140486  0.2021500149  0.0575607913  887.7793945045 10.4869351292 10.4657048405
453  0.2006802774  0.2001565479  0.1991091231  0.0551296981  900.0043995337 10.5290547989 10.5080985297
454  0.1976075699  0.1970922480  0.1960615057  0.0527571004  912.1469112335 10.5706341236 10.5499487967
455  0.1945281333  0.1940211605  0.1930071633  0.0504430265  924.2029333875 10.6116784839 10.5912615280
456  0.1914419676  0.1909432966  0.1899460967  0.0481874702  936.1684696523 10.6521922816 10.6320416112
457  0.1883490729  0.1878586671  0.1868783065  0.0459903910  948.0395227928 10.6921789797 10.6722929752
458  0.1852494491  0.1847672824  0.1838037933  0.0438517146  959.8120940436 10.7316411409 10.7120186290
459  0.1821430964  0.1816691525  0.1807225580  0.0417713326  971.4821825966 10.7705797396 10.7512206627
460  0.1790300145  0.1785642868  0.1776346012  0.0397491035  983.0457844504 10.8089896761 10.7898973677
461  0.1759102036  0.1754526944  0.1745399237  0.0377848531  994.4988868071 10.8468633355 10.8280415885
462  0.1727836637  0.1723343839  0.1714385262  0.0358783755 1005.8374668528 10.8842452895 10.8656457521
463  0.1696503948  0.1692093635  0.1683304095  0.0340294235 1017.0575457525 10.9211663635 10.9028318596
464  0.1665103968  0.1660776407  0.1652155744  0.0322377121 1028.1551706416 10.9570788285 10.9390486287
465  0.1633636697  0.1629392210  0.1620940215  0.0305030098 1039.1258485967 10.9927931160 10.9750644208
466  0.1602102136  0.1597941033  0.1589657516  0.0288249170 1049.9659131713 11.0279081223 11.0104803403
467  0.1570500285  0.1566422846  0.1558307655  0.0272030649 1060.6712881812 11.0624259131 11.0452977233
468  0.1538831143  0.1534837621  0.1526890637  0.0256370514 1071.2379092158 11.0962742609 11.0796778460
469  0.1507094711  0.1503185333  0.1495406471  0.0241264504 1081.6616567935 11.1296505615 11.1131477716
470  0.1475290988  0.1471465956  0.1463855163  0.0226707754 1091.9386074664 11.1624540052 11.1460247293
471  0.1443419975  0.1439679467  0.1432236720  0.0212695211 1102.0647485606 11.1945744759 11.1786371200
472  0.1411481672  0.1407825842  0.1400551149  0.0199221622 1112.0359833434 11.2261229173 11.2104872514
473  0.1379476078  0.1375905062  0.1368798458  0.0186281258 1121.8483326498 11.2570673535 11.2417356701
474  0.1347403194  0.1343917105  0.1336978652  0.0173868094 1131.4978036393 11.2874030853 11.2723777496
475  0.1315263019  0.1311861953  0.1305091739  0.0161975776 1140.9804168747 11.3171239153 11.3024084647
476  0.1283055554  0.1279739589  0.1273137726  0.0150597619 1150.2922066920 11.3462204087 11.3318197184
477  0.1250780798  0.1247549997  0.1241116620  0.0139726610 1159.4292204561 11.3746831225 11.3606018340
478  0.1218438752  0.1215293162  0.1209028427  0.0129355409 1168.3875207708 11.4025031123 11.3887456247
479  0.1186029416  0.1182969073  0.1176873156  0.0119476345 1177.1631881020 11.4296718782 11.4162423748
480  0.1153552789  0.1150577716  0.1144650814  0.0110081417 1185.7523233206 11.4561813144 11.4430837876
481  0.1121008871  0.1118119086  0.1112361407  0.0101162291 1194.1510501745 11.4820236611 11.4692619361
482  0.1088397664  0.1085593188  0.1080004944  0.0092710306 1202.3555176950 11.5071914595 11.4947692164
483  0.1055719165  0.1053000032  0.1047581431  0.0084716467 1210.3619025454 11.5312277260 11.5191499089
484  0.1022973377  0.1020339625  0.1015090877  0.0077171738 1218.1661215232 11.5550236756 11.5432910790
485  0.0990160298  0.0987611975  0.0982533288  0.0070066147 1225.7647417295 11.5781329163 11.5667447101
486  0.0957279928  0.0954817092  0.0949908670  0.0063389692 1233.1540444230 11.6005036686 11.5895044257
487  0.0924332268  0.0921954982  0.0917217033  0.0057132069 1240.3303202378 11.6221429301 11.6114933798
488  0.0891317318  0.0889025653  0.0884458382  0.0051282630 1247.2899112631 11.6430838553 11.6327850205
489  0.0858235077  0.0856029112  0.0851632727  0.0045830377 1254.0292257198 11.6633235590 11.6533770256
490  0.0825085546  0.0822965366  0.0818740074  0.0040763986 1260.5447154056 11.6828581044 11.6732659694
491  0.0791868724  0.0789834421  0.0785780431  0.0036071807 1266.8328767304 11.7016826060 11.6924474263
492  0.0758584612  0.0756636284  0.0752753805  0.0031741868 1272.8902519653 11.7197913277 11.7109160711
493  0.0725233210  0.0723370961  0.0719660204  0.0027761877 1278.7134306879 11.7371777797 11.7286657772
494  0.0691814517  0.0690038457  0.0686499637  0.0024119224 1284.2990514074 11.7538348112 11.7456897103
495  0.0658328534  0.0656638777  0.0653272110  0.0020800986 1289.6438033525 11.7697547001 11.7619804209
496  0.0624775260  0.0623171927  0.0619977633  0.0017793924 1294.7444284014 11.7849282298 11.7775298508
497  0.0591154696  0.0589637911  0.0586616212  0.0015084492 1299.5977227545 11.7993403957 11.7923259321
498  0.0557466841  0.0556036732  0.0553187857  0.0012658837 1304.2005373456 11.8129759770 11.8063526817
499  0.0523711696  0.0522368394  0.0519692576  0.0010502803 1308.5497811826 11.8258219682 11.8195960234
500  0.0489889260  0.0488632900  0.0486130378  0.0008601932 1312.6424255540 11.8378673117 11.8320439636
501  0.0455999534  0.0454830252  0.0452501271  0.0006941468 1316.4755078199 11.8491026378 11.8436863249
502  0.0422042518  0.0420960455  0.0418805264  0.0005506359 1320.0461348323 11.8595200177 11.8545144928
503  0.0388018211  0.0387023509  0.0385042366  0.0004281262 1323.3514860273 11.8691127306 11.8645211755
504  0.0353926614  0.0353019417  0.0351212587  0.0003250547 1326.3888162312 11.8778750434 11.8737001770
505  0.0319767727  0.0318948182  0.0317315934  0.0002398301 1329.1554582227 11.8858020054 11.8820461845
506  0.0285541548  0.0284809805  0.0283352418  0.0001708333 1331.6488250911 11.8928892572 11.8895545700
507  0.0251248080  0.0250604288  0.0249322048  0.0001164177 1333.8664124297 11.8991328548 11.8962212066
508  0.0216887321  0.0216331632  0.0215224833  0.0000749102 1335.8058004029 11.9045291090 11.9020423005
509  0.0182459272  0.0181991838  0.0181060782  0.0000446114 1337.4646557301 11.9090744415 11.9070142379
510  0.0147963932  0.0147584908  0.0146829905  0.0000237961 1338.8407336413 11.9127652573 11.9111334499
511  0.0113401302  0.0113110842  0.0112532211  0.0000107143 1339.9318799167 11.9156420829 11.9143962933
512  0.0077200038  0.0077002322  0.0076608408  0.0000033808 1340.7656518664 11.9179629910 11.9168874129
