# Supplementary material for: Phase separation of planetary ices explains nondipolar magnetic fields of Uranus and Neptune
Source: Proc Natl Acad Sci U S A. 2024 Nov 25;121(49):e2403981121. doi: 10.1073/pnas.2403981121 (PMC11626115; doi:10.1073/pnas.2403981121)
Supplement: Supplementary file 4 — Dataset S04 (TXT) [file pnas.2403981121.sd04.txt]

Title:  Phase Separation of Planetary Ices Explains Nondipolar Magnetic Fields of Uranus and Neptune
Author: Burkhard Militzer
Table:  Parameters of Neptune model in Fig. 6
================================================================================
Byte-by-byte Description of file: logN2_harmonics_mrt_with_header.txt
--------------------------------------------------------------------------------
   Bytes Format Units   Label   Explanations
--------------------------------------------------------------------------------
   1-  2 D2     ---     j       Order of gravity harmonic J_n
   4- 20 E15.8  ---     J_Int   J_n from interior 
--------------------------------------------------------------------------------
--------------------------------------------------------------------------------
 2  3.52939991e-03
 3  0.00000000e+00
 4 -3.57999983e-05
 5  0.00000000e+00
 6  5.31382387e-07
 7  0.00000000e+00
 8 -9.72282408e-09
 9  0.00000000e+00
10  2.04782046e-10
