# Supplementary material for: Phase separation of planetary ices explains nondipolar magnetic fields of Uranus and Neptune
Source: Proc Natl Acad Sci U S A. 2024 Nov 25;121(49):e2403981121. doi: 10.1073/pnas.2403981121 (PMC11626115; doi:10.1073/pnas.2403981121)
Supplement: Supplementary file 5 — Dataset S05 (TXT) [file pnas.2403981121.sd05.txt]

CN1328    12N+48C      T=   6000 N=   60 t=  5.30 rho[g/cc]=  6.0202 V[A^3/cell]=  205.3790 P[GPa]=   600.424     0.768 PV[Ha/cell]=    28.284787     0.036199
CN1338    12N+48C      T=   6000 N=   60 t=  6.74 rho[g/cc]=  5.4473 V[A^3/cell]=  226.9810 P[GPa]=   446.176     0.984 PV[Ha/cell]=    23.229204     0.051247
CN1343    12N+48C      T=   6000 N=   60 t=  5.74 rho[g/cc]=  4.9448 V[A^3/cell]=  250.0470 P[GPa]=   321.465     0.853 PV[Ha/cell]=    18.437183     0.048923
CN1348    12N+48C      T=   6000 N=   60 t=  6.50 rho[g/cc]=  4.5022 V[A^3/cell]=  274.6250 P[GPa]=   230.885     0.529 PV[Ha/cell]=    14.543700     0.033339
CN1353    12N+48C      T=   6000 N=   60 t=  7.94 rho[g/cc]=  4.1110 V[A^3/cell]=  300.7630 P[GPa]=   164.624     0.661 PV[Ha/cell]=    11.356834     0.045628
CN1358    12N+48C      T=   6000 N=   60 t=  7.45 rho[g/cc]=  3.7638 V[A^3/cell]=  328.5090 P[GPa]=   117.956     0.468 PV[Ha/cell]=     8.888016     0.035259
CN1363    12N+48C      T=   5000 N=   60 t= 11.59 rho[g/cc]=  6.0202 V[A^3/cell]=  205.3790 P[GPa]=   596.368     0.864 PV[Ha/cell]=    28.093737     0.040693
CN1368    12N+48C      T=   5000 N=   60 t= 10.90 rho[g/cc]=  5.4473 V[A^3/cell]=  226.9810 P[GPa]=   434.193     1.275 PV[Ha/cell]=    22.605338     0.066361
CN1373    12N+48C      T=   5000 N=   60 t=  3.92 rho[g/cc]=  4.9448 V[A^3/cell]=  250.0470 P[GPa]=   312.935     1.250 PV[Ha/cell]=    17.947950     0.071668
CN1378    12N+48C      T=   5000 N=   60 t=  9.76 rho[g/cc]=  4.5022 V[A^3/cell]=  274.6250 P[GPa]=   218.283     1.280 PV[Ha/cell]=    13.749854     0.080603
CN1383    12N+48C      T=   5000 N=   60 t=  8.37 rho[g/cc]=  4.1110 V[A^3/cell]=  300.7630 P[GPa]=   152.496     0.631 PV[Ha/cell]=    10.520128     0.043512
CN1388    12N+48C      T=   5000 N=   60 t=  7.83 rho[g/cc]=  3.7638 V[A^3/cell]=  328.5090 P[GPa]=   107.986     0.592 PV[Ha/cell]=     8.136812     0.044584
CN1393    12N+48C      T=   4000 N=   60 t= 14.22 rho[g/cc]=  6.0202 V[A^3/cell]=  205.3790 P[GPa]=   589.273     1.138 PV[Ha/cell]=    27.759517     0.053603
CN1398    12N+48C      T=   4000 N=   60 t= 13.72 rho[g/cc]=  5.4473 V[A^3/cell]=  226.9810 P[GPa]=   423.646     0.560 PV[Ha/cell]=    22.056250     0.029180
CN1403    12N+48C      T=   4000 N=   60 t=  7.46 rho[g/cc]=  4.9448 V[A^3/cell]=  250.0470 P[GPa]=   298.062     0.734 PV[Ha/cell]=    17.094942     0.042076
CN1408    12N+48C      T=   4000 N=   60 t= 14.44 rho[g/cc]=  4.5022 V[A^3/cell]=  274.6250 P[GPa]=   206.230     1.426 PV[Ha/cell]=    12.990666     0.089846
CN1413    12N+48C      T=   4000 N=   60 t= 11.29 rho[g/cc]=  4.1110 V[A^3/cell]=  300.7630 P[GPa]=   134.057     0.705 PV[Ha/cell]=     9.248103     0.048628
CN1418    12N+48C      T=   4000 N=   60 t=  8.38 rho[g/cc]=  3.7638 V[A^3/cell]=  328.5090 P[GPa]=    91.493     0.883 PV[Ha/cell]=     6.894070     0.066559
CN1423    12N+48C      T=   3000 N=   60 t= 17.16 rho[g/cc]=  6.0202 V[A^3/cell]=  205.3790 P[GPa]=   572.181     0.712 PV[Ha/cell]=    26.954347     0.033518
CN1428    12N+48C      T=   3000 N=   60 t= 15.92 rho[g/cc]=  5.4473 V[A^3/cell]=  226.9810 P[GPa]=   406.216     1.269 PV[Ha/cell]=    21.148774     0.066082
CN1433    12N+48C      T=   3000 N=   60 t= 11.12 rho[g/cc]=  4.9448 V[A^3/cell]=  250.0470 P[GPa]=   277.639     0.244 PV[Ha/cell]=    15.923575     0.013975
CN1438    12N+48C      T=   3000 N=   60 t= 14.58 rho[g/cc]=  4.5022 V[A^3/cell]=  274.6250 P[GPa]=   202.511     0.297 PV[Ha/cell]=    12.756384     0.018691
CN1443    12N+48C      T=   3000 N=   60 t= 12.63 rho[g/cc]=  4.1110 V[A^3/cell]=  300.7630 P[GPa]=   128.205     0.217 PV[Ha/cell]=     8.844366     0.014940
CN1448    12N+48C      T=   3000 N=   60 t= 11.34 rho[g/cc]=  3.7638 V[A^3/cell]=  328.5090 P[GPa]=    80.872     0.927 PV[Ha/cell]=     6.093732     0.069884
CN1522    12N+48C      T=   7000 N=   60 t=  4.54 rho[g/cc]=  6.6764 V[A^3/cell]=  185.1930 P[GPa]=   830.473     0.990 PV[Ha/cell]=    35.276792     0.042038
CN1527    12N+48C      T=   6000 N=   60 t=  4.58 rho[g/cc]=  6.6764 V[A^3/cell]=  185.1930 P[GPa]=   823.742     1.212 PV[Ha/cell]=    34.990879     0.051485
CN1532    12N+48C      T=   5000 N=   60 t=  4.85 rho[g/cc]=  6.6764 V[A^3/cell]=  185.1930 P[GPa]=   810.954     1.163 PV[Ha/cell]=    34.447681     0.049402
CN1537    12N+48C      T=   4000 N=   60 t=  4.26 rho[g/cc]=  6.6764 V[A^3/cell]=  185.1930 P[GPa]=   802.525     1.501 PV[Ha/cell]=    34.089615     0.063768
CN1542    12N+48C      T=   7000 N=   60 t=  5.00 rho[g/cc]=  7.4316 V[A^3/cell]=  166.3750 P[GPa]=  1126.022     0.811 PV[Ha/cell]=    42.970858     0.030932
CN1547    12N+48C      T=   6000 N=   60 t=  5.79 rho[g/cc]=  7.4316 V[A^3/cell]=  166.3750 P[GPa]=  1114.609     1.699 PV[Ha/cell]=    42.535328     0.064847
CN1552    12N+48C      T=   5000 N=   60 t=  4.77 rho[g/cc]=  7.4316 V[A^3/cell]=  166.3750 P[GPa]=  1100.925     2.317 PV[Ha/cell]=    42.013112     0.088420
CN1557    12N+48C      T=   4000 N=   60 t=  4.96 rho[g/cc]=  7.4316 V[A^3/cell]=  166.3750 P[GPa]=  1089.778     1.220 PV[Ha/cell]=    41.587719     0.046549
CN1562    12N+48C      T=   2000 N=   60 t=  7.51 rho[g/cc]=  3.7638 V[A^3/cell]=  328.5090 P[GPa]=    69.508     0.222 PV[Ha/cell]=     5.237453     0.016705
CN1567    12N+48C      T=   2000 N=   60 t=  7.36 rho[g/cc]=  4.1110 V[A^3/cell]=  300.7630 P[GPa]=   122.362     0.197 PV[Ha/cell]=     8.441300     0.013613
CN1572    12N+48C      T=   2000 N=   60 t=  7.96 rho[g/cc]=  4.5022 V[A^3/cell]=  274.6250 P[GPa]=   196.009     0.161 PV[Ha/cell]=    12.346844     0.010146
CN1577    12N+48C      T=   3000 N=   60 t=  4.97 rho[g/cc]=  3.4546 V[A^3/cell]=  357.9110 P[GPa]=    39.436     0.310 PV[Ha/cell]=     3.237460     0.025467
CN1582    12N+48C      T=   4000 N=   60 t=  2.98 rho[g/cc]=  3.4546 V[A^3/cell]=  357.9110 P[GPa]=    60.462     1.602 PV[Ha/cell]=     4.963612     0.131529
CN1587    12N+48C      T=   2000 N=   60 t=  7.38 rho[g/cc]=  3.4546 V[A^3/cell]=  357.9110 P[GPa]=    32.195     0.203 PV[Ha/cell]=     2.643059     0.016679
