# Supplementary material for: Phase separation of planetary ices explains nondipolar magnetic fields of Uranus and Neptune
Source: Proc Natl Acad Sci U S A. 2024 Nov 25;121(49):e2403981121. doi: 10.1073/pnas.2403981121 (PMC11626115; doi:10.1073/pnas.2403981121)
Supplement: Supplementary file 6 — Dataset S06 (TXT) [file pnas.2403981121.sd06.txt]

OH0019   84O+226H     T=  6000 N= 310  t=  4.03  3.22  rho[g/cc]=  4.4034 V[A^3/cell]=  592.7040 P[GPa]=   571.060  0.694
OH0022   84O+226H     T=  6000 N= 310  t=  4.04  3.23  rho[g/cc]=  4.1033 V[A^3/cell]=  636.0560 P[GPa]=   473.765  0.502
OH0025   84O+226H     T=  6000 N= 310  t=  4.04  3.23  rho[g/cc]=  3.8299 V[A^3/cell]=  681.4720 P[GPa]=   394.988  0.431
OH0028   84O+226H     T=  6000 N= 310  t=  4.04  3.23  rho[g/cc]=  3.5802 V[A^3/cell]=  729.0000 P[GPa]=   330.441  0.337
OH0031   84O+226H     T=  6000 N= 310  t=  4.05  3.24  rho[g/cc]=  3.3517 V[A^3/cell]=  778.6880 P[GPa]=   276.063  0.226
OH0034   84O+226H     T=  6000 N= 310  t=  4.05  3.24  rho[g/cc]=  3.1423 V[A^3/cell]=  830.5840 P[GPa]=   231.984  0.403
OH0037   84O+226H     T=  5000 N= 310  t=  4.02  3.22  rho[g/cc]=  4.4034 V[A^3/cell]=  592.7040 P[GPa]=   551.271  0.572
OH0040   84O+226H     T=  5000 N= 310  t=  4.03  3.22  rho[g/cc]=  4.1033 V[A^3/cell]=  636.0560 P[GPa]=   457.827  0.421
OH0043   84O+226H     T=  5000 N= 310  t=  4.04  3.23  rho[g/cc]=  3.8299 V[A^3/cell]=  681.4720 P[GPa]=   380.046  0.419
OH0046   84O+226H     T=  5000 N= 310  t=  4.04  3.23  rho[g/cc]=  3.5802 V[A^3/cell]=  729.0000 P[GPa]=   317.016  0.315
OH0049   84O+226H     T=  5000 N= 310  t=  4.04  3.23  rho[g/cc]=  3.3517 V[A^3/cell]=  778.6880 P[GPa]=   265.708  0.222
OH0052   84O+226H     T=  5000 N= 310  t=  4.04  3.24  rho[g/cc]=  3.1423 V[A^3/cell]=  830.5840 P[GPa]=   220.686  0.369
OH0055   84O+226H     T=  4000 N= 310  t=  4.04  3.23  rho[g/cc]=  4.4034 V[A^3/cell]=  592.7040 P[GPa]=   533.973  0.774
OH0058   84O+226H     T=  4000 N= 310  t=  4.03  3.22  rho[g/cc]=  4.1033 V[A^3/cell]=  636.0560 P[GPa]=   440.488  0.678
OH0061   84O+226H     T=  4000 N= 310  t=  4.04  3.23  rho[g/cc]=  3.8299 V[A^3/cell]=  681.4720 P[GPa]=   365.306  0.644
OH0064   84O+226H     T=  4000 N= 310  t=  4.01  3.20  rho[g/cc]=  3.5802 V[A^3/cell]=  729.0000 P[GPa]=   302.206  0.294
OH0067   84O+226H     T=  4000 N= 310  t=  4.04  3.23  rho[g/cc]=  3.3517 V[A^3/cell]=  778.6880 P[GPa]=   252.227  0.358
OH0070   84O+226H     T=  4000 N= 310  t=  4.04  3.24  rho[g/cc]=  3.1423 V[A^3/cell]=  830.5840 P[GPa]=   211.451  0.284
OH0073   84O+226H     T=  3000 N= 310  t=  4.03  3.22  rho[g/cc]=  4.4034 V[A^3/cell]=  592.7040 P[GPa]=   515.744  0.864
OH0076   84O+226H     T=  3000 N= 310  t=  4.03  3.22  rho[g/cc]=  4.1033 V[A^3/cell]=  636.0560 P[GPa]=   426.038  0.677
OH0079   84O+226H     T=  3000 N= 310  t=  4.03  3.22  rho[g/cc]=  3.8299 V[A^3/cell]=  681.4720 P[GPa]=   349.829  0.577
OH0082   84O+226H     T=  3000 N= 310  t=  4.03  3.23  rho[g/cc]=  3.5802 V[A^3/cell]=  729.0000 P[GPa]=   288.502  0.341
OH0085   84O+226H     T=  3000 N= 310  t=  4.04  3.24  rho[g/cc]=  3.3517 V[A^3/cell]=  778.6880 P[GPa]=   238.904  0.413
OH0088   84O+226H     T=  3000 N= 310  t=  4.05  3.24  rho[g/cc]=  3.1423 V[A^3/cell]=  830.5840 P[GPa]=   197.845  0.312
