# Supplementary material for: Phase separation of planetary ices explains nondipolar magnetic fields of Uranus and Neptune
Source: Proc Natl Acad Sci U S A. 2024 Nov 25;121(49):e2403981121. doi: 10.1073/pnas.2403981121 (PMC11626115; doi:10.1073/pnas.2403981121)
Supplement: Supplementary file 7 — Dataset S07 (TXT) [file pnas.2403981121.sd07.txt]

CN1267    84O+12N+48C+396H T=  10000 N=  540 t=  2.17 rho[g/cc]=  1.9944 V[A^3/cell]= 2071.2237 P[GPa]=    93.790     0.253 PV[Ha/cell]=    44.557673     0.120385 
CN1268    84O+12N+48C+396H T=   6000 N=  540 t=  5.35 rho[g/cc]=  1.9944 V[A^3/cell]= 2071.2237 P[GPa]=    72.412     0.066 PV[Ha/cell]=    34.401303     0.031569 
CN1269    84O+12N+48C+396H T=   5000 N=  540 t=  4.70 rho[g/cc]=  1.9944 V[A^3/cell]= 2071.2237 P[GPa]=    66.741     0.092 PV[Ha/cell]=    31.707258     0.043529 
CN1270    84O+12N+48C+396H T=   4000 N=  540 t=  8.51 rho[g/cc]=  1.9944 V[A^3/cell]= 2071.2237 P[GPa]=    61.282     0.081 PV[Ha/cell]=    29.113753     0.038546 
CN1271    84O+12N+48C+396H T=   3000 N=  540 t=  5.38 rho[g/cc]=  1.9944 V[A^3/cell]= 2071.2237 P[GPa]=    57.814     0.110 PV[Ha/cell]=    27.466143     0.052173 
CN1272    84O+12N+48C+396H T=   6000 N=  540 t=  2.75 rho[g/cc]=  2.2500 V[A^3/cell]= 1835.9568 P[GPa]=   103.617     0.187 PV[Ha/cell]=    43.634817     0.078592 
CN1273    84O+12N+48C+396H T=   5000 N=  540 t=  2.85 rho[g/cc]=  2.2500 V[A^3/cell]= 1835.9568 P[GPa]=    96.542     0.143 PV[Ha/cell]=    40.655512     0.060303 
CN1274    84O+12N+48C+396H T=   4000 N=  540 t=  6.52 rho[g/cc]=  2.2500 V[A^3/cell]= 1835.9568 P[GPa]=    89.578     0.104 PV[Ha/cell]=    37.722694     0.043764 
CN1275    84O+12N+48C+396H T=   3000 N=  540 t=  3.23 rho[g/cc]=  2.2500 V[A^3/cell]= 1835.9568 P[GPa]=    85.918     0.133 PV[Ha/cell]=    36.181421     0.055919 
CN1276    84O+12N+48C+396H T=   6000 N=  540 t=  1.97 rho[g/cc]=  2.5000 V[A^3/cell]= 1652.3611 P[GPa]=   141.126     0.102 PV[Ha/cell]=    53.487373     0.038768 
CN1277    84O+12N+48C+396H T=   5000 N=  540 t=  2.20 rho[g/cc]=  2.5000 V[A^3/cell]= 1652.3611 P[GPa]=   132.987     0.151 PV[Ha/cell]=    50.402538     0.057168 
CN1278    84O+12N+48C+396H T=   4000 N=  540 t=  6.53 rho[g/cc]=  2.5000 V[A^3/cell]= 1652.3611 P[GPa]=   124.589     0.149 PV[Ha/cell]=    47.219664     0.056514 
CN1279    84O+12N+48C+396H T=   3000 N=  540 t=  3.19 rho[g/cc]=  2.5000 V[A^3/cell]= 1652.3611 P[GPa]=   119.072     0.199 PV[Ha/cell]=    45.128954     0.075538 
CN1280    84O+12N+48C+396H T=   6000 N=  540 t=  0.84 rho[g/cc]=  2.7500 V[A^3/cell]= 1502.1465 P[GPa]=   185.672     0.341 PV[Ha/cell]=    63.973071     0.117601 
CN1281    84O+12N+48C+396H T=   5000 N=  540 t=  0.77 rho[g/cc]=  2.7500 V[A^3/cell]= 1502.1465 P[GPa]=   175.145     0.223 PV[Ha/cell]=    60.345932     0.076987 
CN1282    84O+12N+48C+396H T=   4000 N=  540 t=  6.49 rho[g/cc]=  2.7500 V[A^3/cell]= 1502.1465 P[GPa]=   165.792     0.121 PV[Ha/cell]=    57.123383     0.041714 
CN1283    84O+12N+48C+396H T=   3000 N=  540 t=  3.19 rho[g/cc]=  2.7500 V[A^3/cell]= 1502.1465 P[GPa]=   158.668     0.222 PV[Ha/cell]=    54.668960     0.076588 
CN1284    84O+12N+48C+396H T=   6000 N=  540 t=  3.19 rho[g/cc]=  3.7500 V[A^3/cell]= 1101.5741 P[GPa]=   433.804     0.225 PV[Ha/cell]=   109.608947     0.056789 
CN1285    84O+12N+48C+396H T=   5000 N=  540 t=  3.19 rho[g/cc]=  3.2500 V[A^3/cell]= 1271.0470 P[GPa]=   283.213     0.238 PV[Ha/cell]=    82.568449     0.069411 
CN1286    84O+12N+48C+396H T=   4000 N=  540 t=  6.46 rho[g/cc]=  3.0000 V[A^3/cell]= 1376.9676 P[GPa]=   214.608     0.195 PV[Ha/cell]=    67.781121     0.061534 
CN1287    84O+12N+48C+396H T=   6000 N=  540 t=  6.38 rho[g/cc]=  4.2500 V[A^3/cell]=  971.9771 P[GPa]=   602.533     0.232 PV[Ha/cell]=   134.330991     0.051722 
CN1288    84O+12N+48C+396H T=   5000 N=  540 t=  6.43 rho[g/cc]=  3.5000 V[A^3/cell]= 1180.2579 P[GPa]=   346.981     0.173 PV[Ha/cell]=    93.933744     0.046826 
CN1449    84O+12N+48C+396H T=   5000 N=  540 t= 59.47 rho[g/cc]=  3.5000 V[A^3/cell]= 1180.2579 P[GPa]=   346.748     0.070 PV[Ha/cell]=    93.870762     0.018855 
CN1451    84O+12N+48C+396H T=   7500 N=  540 t=  5.83 rho[g/cc]=  3.5000 V[A^3/cell]= 1180.2579 P[GPa]=   379.051     0.169 PV[Ha/cell]=   102.615608     0.045650 
CN1453    84O+12N+48C+396H T=  10000 N=  540 t=  6.74 rho[g/cc]=  3.5000 V[A^3/cell]= 1180.2579 P[GPa]=   410.193     0.134 PV[Ha/cell]=   111.046399     0.036149 
CN1455    84O+12N+48C+396H T=  15000 N=  540 t=  2.33 rho[g/cc]=  3.5000 V[A^3/cell]= 1180.2579 P[GPa]=   467.872     0.140 PV[Ha/cell]=   126.660968     0.037975 
CN1457    84O+12N+48C+396H T=  20000 N=  540 t=  0.94 rho[g/cc]=  3.5000 V[A^3/cell]= 1180.2579 P[GPa]=   521.585     0.365 PV[Ha/cell]=   141.202192     0.098914 
CN1459    84O+12N+48C+396H T=  30000 N=  540 t=  2.37 rho[g/cc]=  3.5000 V[A^3/cell]= 1180.2579 P[GPa]=   622.967     0.313 PV[Ha/cell]=   168.647931     0.084780 
CN1477    84O+12N+48C+396H T=   4000 N=  540 t=  7.11 rho[g/cc]=  3.5000 V[A^3/cell]= 1180.2579 P[GPa]=   333.234     0.124 PV[Ha/cell]=    90.212122     0.033523 
CN1479    84O+12N+48C+396H T=   3000 N=  540 t=  7.49 rho[g/cc]=  3.5000 V[A^3/cell]= 1180.2579 P[GPa]=   320.935     0.171 PV[Ha/cell]=    86.882774     0.046306 
CN1481    84O+12N+48C+396H T=   4500 N=  540 t=  7.18 rho[g/cc]=  3.5000 V[A^3/cell]= 1180.2579 P[GPa]=   339.593     0.158 PV[Ha/cell]=    91.933728     0.042678 
CN1483    84O+12N+48C+396H T=   4750 N=  540 t=  1.88 rho[g/cc]=  3.5000 V[A^3/cell]= 1180.2579 P[GPa]=   342.974     0.220 PV[Ha/cell]=    92.848960     0.059678 
CN1485    84O+12N+48C+396H T=   6000 N=  540 t=  6.70 rho[g/cc]=  3.5000 V[A^3/cell]= 1180.2579 P[GPa]=   359.867     0.128 PV[Ha/cell]=    97.422176     0.034560 
CN1486    84O+12N+48C+396H T=   5500 N=  540 t=  6.87 rho[g/cc]=  3.2500 V[A^3/cell]= 1271.0470 P[GPa]=   288.820     0.107 PV[Ha/cell]=    84.203170     0.031164 
CN1487    84O+12N+48C+396H T=   5500 N=  540 t=  6.91 rho[g/cc]=  3.5000 V[A^3/cell]= 1180.2579 P[GPa]=   353.079     0.127 PV[Ha/cell]=    95.584672     0.034313 
CN1488    84O+12N+48C+396H T=   5500 N=  540 t=  6.98 rho[g/cc]=  3.7500 V[A^3/cell]= 1101.5741 P[GPa]=   425.821     0.151 PV[Ha/cell]=   107.591909     0.038201 
CN1489    84O+12N+48C+396H T=   5500 N=  540 t=  6.98 rho[g/cc]=  4.0000 V[A^3/cell]= 1032.7257 P[GPa]=   506.033     0.142 PV[Ha/cell]=   119.867809     0.033676 
CN1490    84O+12N+48C+396H T=   5500 N=  540 t=  7.54 rho[g/cc]=  4.2500 V[A^3/cell]=  971.9771 P[GPa]=   593.097     0.143 PV[Ha/cell]=   132.227270     0.031935 
CN1491    84O+12N+48C+396H T=   5000 N=  540 t=  7.14 rho[g/cc]=  3.0000 V[A^3/cell]= 1376.9676 P[GPa]=   225.058     0.108 PV[Ha/cell]=    71.081709     0.033986 
CN1492    84O+12N+48C+396H T=   5000 N=  540 t=  7.19 rho[g/cc]=  3.7500 V[A^3/cell]= 1101.5741 P[GPa]=   418.614     0.162 PV[Ha/cell]=   105.770883     0.040858 
CN1493    84O+12N+48C+396H T=   5000 N=  540 t=  7.23 rho[g/cc]=  4.0000 V[A^3/cell]= 1032.7257 P[GPa]=   498.212     0.173 PV[Ha/cell]=   118.015194     0.041032 
CN1494    84O+12N+48C+396H T=   4750 N=  540 t=  7.17 rho[g/cc]=  3.2500 V[A^3/cell]= 1271.0470 P[GPa]=   279.650     0.142 PV[Ha/cell]=    81.529600     0.041362 
CN1495    84O+12N+48C+396H T=   4750 N=  540 t=  7.18 rho[g/cc]=  3.0000 V[A^3/cell]= 1376.9676 P[GPa]=   222.479     0.113 PV[Ha/cell]=    70.267000     0.035536 
CN1496    84O+12N+48C+396H T=   4750 N=  540 t=  6.77 rho[g/cc]=  2.7500 V[A^3/cell]= 1502.1465 P[GPa]=   172.951     0.123 PV[Ha/cell]=    59.590010     0.042338 
CN1497    84O+12N+48C+396H T=   4750 N=  540 t=  5.57 rho[g/cc]=  2.5000 V[A^3/cell]= 1652.3611 P[GPa]=   130.614     0.056 PV[Ha/cell]=    49.503181     0.021057 
CN1498    84O+12N+48C+396H T=   4500 N=  540 t=  5.39 rho[g/cc]=  3.2500 V[A^3/cell]= 1271.0470 P[GPa]=   276.353     0.136 PV[Ha/cell]=    80.568395     0.039505 
CN1499    84O+12N+48C+396H T=   4500 N=  540 t=  5.47 rho[g/cc]=  3.0000 V[A^3/cell]= 1376.9676 P[GPa]=   219.645     0.112 PV[Ha/cell]=    69.372064     0.035391 
CN1500    84O+12N+48C+396H T=   4500 N=  540 t=  6.29 rho[g/cc]=  2.7500 V[A^3/cell]= 1502.1465 P[GPa]=   170.459     0.117 PV[Ha/cell]=    58.731682     0.040238 
CN1501    84O+12N+48C+396H T=   4500 N=  540 t=  6.12 rho[g/cc]=  2.5000 V[A^3/cell]= 1652.3611 P[GPa]=   128.745     0.141 PV[Ha/cell]=    48.795043     0.053307 
CN1502    84O+12N+48C+396H T=   4000 N=  540 t=  6.01 rho[g/cc]=  3.2500 V[A^3/cell]= 1271.0470 P[GPa]=   270.924     0.150 PV[Ha/cell]=    78.985775     0.043652 
CN1503    84O+12N+48C+396H T=   4750 N=  540 t=  6.67 rho[g/cc]=  3.7500 V[A^3/cell]= 1101.5741 P[GPa]=   414.876     0.174 PV[Ha/cell]=   104.826582     0.043841 
CN1504    84O+12N+48C+396H T=   4500 N=  540 t=  7.89 rho[g/cc]=  3.7500 V[A^3/cell]= 1101.5741 P[GPa]=   411.174     0.117 PV[Ha/cell]=   103.891030     0.029602 
CN1505    84O+12N+48C+396H T=   4750 N=  540 t=  7.89 rho[g/cc]=  4.0000 V[A^3/cell]= 1032.7257 P[GPa]=   494.021     0.096 PV[Ha/cell]=   117.022535     0.022806 
CN1506    84O+12N+48C+396H T=   4500 N=  540 t=  8.56 rho[g/cc]=  4.0000 V[A^3/cell]= 1032.7257 P[GPa]=   490.379     0.127 PV[Ha/cell]=   116.159914     0.030126 
CN1507    84O+12N+48C+396H T=   5000 N=  540 t=  7.78 rho[g/cc]=  4.2500 V[A^3/cell]=  971.9771 P[GPa]=   584.551     0.094 PV[Ha/cell]=   130.321969     0.020885 
CN1508    84O+12N+48C+396H T=   4500 N=  540 t=  7.85 rho[g/cc]=  4.2500 V[A^3/cell]=  971.9771 P[GPa]=   575.861     0.144 PV[Ha/cell]=   128.384492     0.032135 
CN1510    84O+12N+48C+396H T=   5000 N=  540 t=  1.97 rho[g/cc]=  4.2500 V[A^3/cell]=  971.9771 P[GPa]=   584.454     0.189 PV[Ha/cell]=   130.300300     0.042114 
CN1514    84O+12N+48C+396H T=   5000 N=  540 t=  7.18 rho[g/cc]=  4.5000 V[A^3/cell]=  917.9784 P[GPa]=   679.014     0.145 PV[Ha/cell]=   142.971795     0.030629 
CN1517    84O+12N+48C+396H T=   5500 N=  540 t=  7.66 rho[g/cc]=  4.5000 V[A^3/cell]=  917.9784 P[GPa]=   688.043     0.135 PV[Ha/cell]=   144.872814     0.028456 
